# Supplementary material for: Immune-related 3-lncRNA signature with prognostic connotation in a multi-cancer setting
Source: J Transl Med. 2022 Sep 30;20:442. doi: 10.1186/s12967-022-03654-7 (PMC9523969; doi:10.1186/s12967-022-03654-7)
Supplement: Supplementary file 2 — Additional file 2: Differentially expressed lncRNAs in TCGA-BRCA [file 12967_2022_3654_MOESM2_ESM.csv]

Differentially expressed lncRNAs in TCGA-BRCA cohort
	logFC	AveExpr	t	P.Value	adj.P.Val	B	X	ENSEMBL_ID	gene_name
ENSG00000206337.6	10.83217799	10.1005037	19.83483258	1.31E-52	1.67E-48	108.567976	ENSG00000206337	ENSG00000206337	HCP5
ENSG00000230812.1	0.316628562	0.200052241	15.76497085	5.56E-39	3.54E-35	77.18172005	ENSG00000230812	ENSG00000230812	LINC01358
ENSG00000228427.1	0.623255629	0.424152423	15.35009425	1.42E-37	6.01E-34	73.94663663	ENSG00000228427	ENSG00000228427	RP5-1091N2.9
ENSG00000261827.1	2.368591352	2.332795335	15.19445797	4.77E-37	1.52E-33	72.73317151	ENSG00000261827	ENSG00000261827	NA
ENSG00000237499.2	0.255033047	0.22264834	14.74678289	1.57E-35	3.99E-32	69.24472569	ENSG00000237499	ENSG00000237499	RP11-356I2.4
ENSG00000235576.1	2.614496607	1.364727559	14.61478211	4.38E-35	9.30E-32	68.21702836	ENSG00000235576	ENSG00000235576	AC092580.4
ENSG00000268802.1	0.544436966	0.471470492	14.55273821	7.11E-35	1.29E-31	67.73417282	ENSG00000268802	ENSG00000268802	NA
ENSG00000237181.1	0.643333702	0.588671787	14.4851583	1.20E-34	1.91E-31	67.20838609	ENSG00000237181	ENSG00000237181	AC147651.4
ENSG00000250274.1	0.051920076	0.039467843	14.34537899	3.57E-34	5.05E-31	66.12142863	ENSG00000250274	ENSG00000250274	CTB-114C7.4
ENSG00000226004.1	0.398784117	0.196655373	13.52663326	2.06E-31	2.62E-28	59.77526292	ENSG00000226004	ENSG00000226004	RP11-10J5.1
ENSG00000237352.2	0.079304037	0.047065171	13.39801834	5.56E-31	6.19E-28	58.78251275	ENSG00000237352	ENSG00000237352	RP11-145M4.3
ENSG00000272908.1	0.238085457	0.206457813	13.3917043	5.84E-31	6.19E-28	58.73381129	ENSG00000272908	ENSG00000272908	RP11-121A8.1
ENSG00000249096.2	0.417673004	0.228602857	13.20056331	2.55E-30	2.50E-27	57.26115863	ENSG00000249096	ENSG00000249096	RP11-290F5.1
ENSG00000231486.3	6.245369021	3.149045814	13.12694327	4.51E-30	4.10E-27	56.6948487	ENSG00000231486	ENSG00000231486	AC096579.7
ENSG00000237372.1	0.270605412	0.14476237	12.97647568	1.43E-29	1.21E-26	55.53907076	ENSG00000237372	ENSG00000237372	UNQ6494
ENSG00000267074.1	0.803133353	0.431656171	12.96924105	1.52E-29	1.21E-26	55.48355849	ENSG00000267074	ENSG00000267074	RP11-1094M14.5
ENSG00000272666.1	7.153232078	4.550451275	12.876586	3.09E-29	2.31E-26	54.7730996	ENSG00000272666	ENSG00000272666	CTA-384D8.35
ENSG00000273272.1	7.037268572	4.42961274	12.80820667	5.23E-29	3.70E-26	54.24938725	ENSG00000273272	ENSG00000273272	CTA-384D8.34
ENSG00000268001.1	1.160913846	1.34146496	12.71826521	1.04E-28	6.98E-26	53.56134591	ENSG00000268001	ENSG00000268001	CARD8-AS1
ENSG00000260997.1	0.783602953	0.54598424	12.66262756	1.60E-28	1.02E-25	53.13620272	ENSG00000260997	ENSG00000260997	RP4-647J21.1
ENSG00000240350.1	0.58815395	0.467764632	12.60011248	2.57E-28	1.56E-25	52.65895677	ENSG00000240350	ENSG00000240350	AC017002.1
ENSG00000224137.1	1.860005422	1.016311735	12.49532141	5.73E-28	3.32E-25	51.86007429	ENSG00000224137	ENSG00000224137	AC079767.4
ENSG00000267364.1	0.724954305	0.595228619	12.4160213	1.05E-27	5.81E-25	51.25647444	ENSG00000267364	ENSG00000267364	RP11-47L3.1
ENSG00000224875.2	0.221173657	0.123771331	12.18415466	6.14E-27	3.25E-24	49.49657539	ENSG00000224875	ENSG00000224875	AC083949.1
ENSG00000234663.1	0.122449622	0.06625714	12.09774341	1.18E-26	6.02E-24	48.84270145	ENSG00000234663	ENSG00000234663	AC104820.2
ENSG00000223552.1	0.401624721	0.370705724	12.02293611	2.08E-26	1.02E-23	48.2775566	ENSG00000223552	ENSG00000223552	RP11-24F11.2
ENSG00000259747.1	0.059753623	0.031160525	11.89742816	5.39E-26	2.46E-23	47.33137729	ENSG00000259747	ENSG00000259747	RP11-275I4.2
ENSG00000237484.5	0.061064375	0.056341971	11.89651835	5.42E-26	2.46E-23	47.32452779	ENSG00000237484	ENSG00000237484	AP000476.1
ENSG00000260898.1	0.040569023	0.03328578	11.80206852	1.11E-25	4.85E-23	46.61421074	ENSG00000260898	ENSG00000260898	ADPGK-AS1
ENSG00000258733.1	0.165035321	0.1269152	11.65399924	3.37E-25	1.43E-22	45.50372906	ENSG00000258733	ENSG00000258733	CTD-2341M24.1
ENSG00000242048.2	0.066244615	0.037733247	11.58615114	5.61E-25	2.24E-22	44.99619037	ENSG00000242048	ENSG00000242048	RP13-452N2.1
ENSG00000229228.1	0.3616241	0.200933122	11.58554299	5.63E-25	2.24E-22	44.99164487	ENSG00000229228	ENSG00000229228	LINC00582
ENSG00000234956.1	0.034121118	0.017806676	11.47449064	1.29E-24	4.92E-22	44.16276558	ENSG00000234956	ENSG00000234956	RP11-356I2.1
ENSG00000261644.1	0.306916594	0.198219734	11.47242322	1.32E-24	4.92E-22	44.14735665	ENSG00000261644	ENSG00000261644	RP11-327F22.2
ENSG00000238121.1	0.475132451	0.258469688	11.33688901	3.62E-24	1.32E-21	43.1390038	ENSG00000238121	ENSG00000238121	LINC00426
ENSG00000258867.1	0.051511064	0.048497557	11.30623298	4.55E-24	1.61E-21	42.91143117	ENSG00000258867	ENSG00000258867	LINC01146
ENSG00000236481.1	0.476689257	0.252441029	11.24267053	7.30E-24	2.51E-21	42.44018691	ENSG00000236481	ENSG00000236481	AC002331.1
ENSG00000225205.1	0.239846495	0.233560552	11.20392116	9.74E-24	3.26E-21	42.15331095	ENSG00000225205	ENSG00000225205	AC093818.1
ENSG00000259834.1	1.924201495	1.088783098	11.00562415	4.23E-23	1.38E-20	40.69022843	ENSG00000259834	ENSG00000259834	RP11-284N8.3
ENSG00000261435.1	0.018712157	0.010343796	10.99185596	4.68E-23	1.49E-20	40.58896115	ENSG00000261435	ENSG00000261435	RP13-126P21.2
ENSG00000224220.1	0.329978685	0.207647495	10.95235027	6.27E-23	1.95E-20	40.29862527	ENSG00000224220	ENSG00000224220	AC104699.1
ENSG00000224298.2	0.270432469	0.137789228	10.76295159	2.53E-22	7.66E-20	38.91165258	ENSG00000224298	ENSG00000224298	NA
ENSG00000257924.1	0.254273319	0.132126115	10.7436189	2.91E-22	8.62E-20	38.77055177	ENSG00000257924	ENSG00000257924	RP11-493L12.5
ENSG00000262370.1	0.32264661	0.273651967	10.6950738	4.15E-22	1.20E-19	38.41663842	ENSG00000262370	ENSG00000262370	RP11-473M20.9
ENSG00000256948.1	0.558692772	0.311210529	10.62849071	6.76E-22	1.91E-19	37.93215442	ENSG00000256948	ENSG00000256948	RP11-598F7.3
ENSG00000260145.1	0.046781226	0.03034948	10.60062016	8.29E-22	2.29E-19	37.7296826	ENSG00000260145	ENSG00000260145	RP11-322D14.2
ENSG00000273341.1	0.21901942	0.225643979	10.59036282	8.93E-22	2.42E-19	37.65521465	ENSG00000273341	ENSG00000273341	RP5-899E9.1
ENSG00000257824.1	2.029302724	1.534558297	10.50966293	1.61E-21	4.26E-19	37.07026175	ENSG00000257824	ENSG00000257824	RP11-1049A21.2
ENSG00000236935.1	0.252649809	0.146704361	10.47141475	2.12E-21	5.51E-19	36.79360068	ENSG00000236935	ENSG00000236935	AP003774.1
ENSG00000236213.1	0.432844172	0.230744291	10.43029937	2.86E-21	7.28E-19	36.496623	ENSG00000236213	ENSG00000236213	AC006369.2
ENSG00000266088.1	1.243540017	0.750281581	10.31697234	6.50E-21	1.62E-18	35.68036671	ENSG00000266088	ENSG00000266088	RP5-1028K7.2
ENSG00000232788.1	0.317219891	0.28071383	10.24017439	1.13E-20	2.77E-18	35.12918385	ENSG00000232788	ENSG00000232788	AC078883.3
ENSG00000260929.1	0.088080931	0.056635439	10.20551098	1.45E-20	3.49E-18	34.8809339	ENSG00000260929	ENSG00000260929	RP11-327F22.1
ENSG00000272053.1	0.527750997	0.279996034	10.16356437	1.96E-20	4.63E-18	34.58097141	ENSG00000272053	ENSG00000272053	RP11-367G6.3
ENSG00000233093.1	0.361941974	0.197062976	10.13670119	2.38E-20	5.51E-18	34.3891313	ENSG00000233093	ENSG00000233093	LINC00892
ENSG00000255422.1	0.326253798	0.254568377	10.1323521	2.46E-20	5.59E-18	34.35809199	ENSG00000255422	ENSG00000255422	AP002954.4
ENSG00000272081.1	0.266401666	0.438372295	10.12947671	2.51E-20	5.60E-18	34.3375734	ENSG00000272081	ENSG00000272081	CTD-2376I4.2
ENSG00000230266.1	0.237943966	0.126594389	10.12374942	2.61E-20	5.66E-18	34.29671088	ENSG00000230266	ENSG00000230266	XXYLT1-AS2
ENSG00000253522.2	0.790316076	0.469745369	10.12314396	2.63E-20	5.66E-18	34.29239165	ENSG00000253522	ENSG00000253522	CTC-231O11.1
ENSG00000251517.1	0.094179856	0.046471584	10.11268902	2.83E-20	6.00E-18	34.21782454	ENSG00000251517	ENSG00000251517	RP11-109E24.1
ENSG00000261618.1	0.101372043	0.068804239	10.10605226	2.97E-20	6.14E-18	34.17050581	ENSG00000261618	ENSG00000261618	RP11-79H23.3
ENSG00000232613.2	0.356735856	0.210586369	10.10508094	2.99E-20	6.14E-18	34.1635816	ENSG00000232613	ENSG00000232613	AC007386.4
ENSG00000245954.2	0.466882996	0.241222509	10.03367857	4.98E-20	1.01E-17	33.65531861	ENSG00000245954	ENSG00000245954	RP11-18H21.1
ENSG00000256633.1	0.355736121	0.33261046	10.02650205	5.25E-20	1.04E-17	33.60431571	ENSG00000256633	ENSG00000256633	RP11-169D4.2
ENSG00000256039.1	2.744707773	1.33935265	10.02211053	5.41E-20	1.06E-17	33.57311303	ENSG00000256039	ENSG00000256039	RP11-291B21.2
ENSG00000269919.1	0.112882341	0.082530853	9.97681839	7.48E-20	1.44E-17	33.25163254	ENSG00000269919	ENSG00000269919	RP1-134E15.3
ENSG00000225331.1	0.209182214	0.276432512	9.865041829	1.66E-19	3.15E-17	32.46086128	ENSG00000225331	ENSG00000225331	AP001055.6
ENSG00000233006.2	-0.540987882	0.726272082	-9.811841123	2.42E-19	4.53E-17	32.08581802	ENSG00000233006	ENSG00000233006	AC034220.3
ENSG00000227145.1	0.070765347	0.036182774	9.800343306	2.62E-19	4.80E-17	32.00487742	ENSG00000227145	ENSG00000227145	IL21-AS1
ENSG00000272282.1	0.527106593	0.303214689	9.799561291	2.64E-19	4.80E-17	31.99937379	ENSG00000272282	ENSG00000272282	RP11-222K16.2
ENSG00000241657.1	1.415228638	0.718244609	9.779361248	3.04E-19	5.45E-17	31.85727658	ENSG00000241657	ENSG00000241657	TRBV11-2
ENSG00000254703.2	0.327637763	0.374793398	9.700608168	5.31E-19	9.38E-17	31.30450557	ENSG00000254703	ENSG00000254703	SENCR
ENSG00000233387.1	0.093216265	0.046971704	9.671490231	6.52E-19	1.14E-16	31.10062161	ENSG00000233387	ENSG00000233387	RP11-342D11.3
ENSG00000249042.1	-4.406269088	7.243951348	-9.556962352	1.46E-18	2.51E-16	30.30134256	ENSG00000249042	ENSG00000249042	CTD-2015H6.3
ENSG00000253214.1	0.048481091	0.051515022	9.527208053	1.80E-18	3.05E-16	30.09439041	ENSG00000253214	ENSG00000253214	RP11-1149M10.2
ENSG00000260135.2	0.232801679	0.166858983	9.512336745	1.99E-18	3.34E-16	29.99106461	ENSG00000260135	ENSG00000260135	RP11-212I21.2
ENSG00000266904.1	-0.346204962	0.563885632	-9.443341842	3.22E-18	5.33E-16	29.51265308	ENSG00000266904	ENSG00000266904	CTC-559E9.1
ENSG00000227531.1	0.098556387	0.049395369	9.401469494	4.32E-18	7.04E-16	29.22309153	ENSG00000227531	ENSG00000227531	RP11-202G18.1
ENSG00000246084.2	0.054376191	0.02838486	9.349867789	6.18E-18	9.95E-16	28.86707103	ENSG00000246084	ENSG00000246084	CTD-2506J14.1
ENSG00000268316.1	0.068332313	0.064388869	9.323888524	7.40E-18	1.18E-15	28.68817695	ENSG00000268316	ENSG00000268316	AC006272.2
ENSG00000189238.4	0.042557438	0.023858976	9.306041848	8.37E-18	1.32E-15	28.56541985	ENSG00000189238	ENSG00000189238	LINC00943
ENSG00000247774.2	2.471022209	1.826747485	9.304167979	8.48E-18	1.32E-15	28.552537	ENSG00000247774	ENSG00000247774	PCED1B-AS1
ENSG00000242258.1	0.481496511	0.258025034	9.288392303	9.46E-18	1.44E-15	28.44412792	ENSG00000242258	ENSG00000242258	LINC00996
ENSG00000225528.1	0.061037473	0.06910712	9.287636612	9.51E-18	1.44E-15	28.43893705	ENSG00000225528	ENSG00000225528	RP3-370M22.8
ENSG00000226751.2	0.358713368	0.307154463	9.268775454	1.08E-17	1.62E-15	28.3094442	ENSG00000226751	ENSG00000226751	AF127936.5
ENSG00000223799.1	0.54040967	0.802966674	9.255525752	1.19E-17	1.76E-15	28.21855205	ENSG00000223799	ENSG00000223799	IL10RB-AS1
ENSG00000230155.2	0.254337792	0.210314537	9.222749699	1.49E-17	2.18E-15	27.99397684	ENSG00000230155	ENSG00000230155	RP3-477O4.14
ENSG00000203446.2	0.168559501	0.139948108	9.140608864	2.62E-17	3.79E-15	27.43284788	ENSG00000203446	ENSG00000203446	AC004988.1
ENSG00000256128.1	0.224431077	0.126814843	9.139191488	2.65E-17	3.79E-15	27.42318667	ENSG00000256128	ENSG00000256128	LINC00944
ENSG00000247193.2	0.018921706	0.010697532	9.130131849	2.82E-17	3.98E-15	27.36145102	ENSG00000247193	ENSG00000247193	RP11-431M7.3
ENSG00000257499.2	0.337228656	0.306865041	9.118687753	3.05E-17	4.26E-15	27.28350942	ENSG00000257499	ENSG00000257499	NA
ENSG00000267581.1	-0.563205766	0.804424873	-9.094303489	3.60E-17	4.98E-15	27.11759623	ENSG00000267581	ENSG00000267581	CTC-559E9.4
ENSG00000226167.1	0.118150838	0.070218815	9.072188544	4.19E-17	5.74E-15	26.96731193	ENSG00000226167	ENSG00000226167	AP4B1-AS1
ENSG00000259004.1	0.100154208	0.120261414	9.055805754	4.69E-17	6.35E-15	26.85609704	ENSG00000259004	ENSG00000259004	RP11-8L8.2
ENSG00000267121.1	0.602226914	0.443255632	8.994993399	7.10E-17	9.52E-15	26.44414094	ENSG00000267121	ENSG00000267121	CTD-2020K17.1
ENSG00000232638.1	-7.326664137	7.360078823	-8.974998564	8.14E-17	1.08E-14	26.30899313	ENSG00000232638	ENSG00000232638	RP11-379F12.4
ENSG00000224429.3	0.122973397	0.188898334	8.90563654	1.30E-16	1.71E-14	25.84133547	ENSG00000224429	ENSG00000224429	LINC00539
ENSG00000218018.2	0.151375532	0.105655096	8.898888781	1.37E-16	1.77E-14	25.79593785	ENSG00000218018	ENSG00000218018	RP4-800J21.3
ENSG00000234883.2	1.589487647	0.96843343	8.872230412	1.64E-16	2.10E-14	25.61675608	ENSG00000234883	ENSG00000234883	MIR155HG
ENSG00000233038.1	0.138422942	0.211479881	8.861546481	1.76E-16	2.24E-14	25.54502167	ENSG00000233038	ENSG00000233038	AC011899.9
ENSG00000272839.1	0.089301314	0.103321422	8.857658577	1.81E-16	2.28E-14	25.5189283	ENSG00000272839	ENSG00000272839	RP11-452C13.1
ENSG00000271916.1	-0.71315547	0.641017306	-8.852995402	1.86E-16	2.33E-14	25.48763945	ENSG00000271916	ENSG00000271916	RP11-884K10.6
ENSG00000248008.2	-3.660853509	7.497585014	-8.839271628	2.04E-16	2.53E-14	25.3956048	ENSG00000248008	ENSG00000248008	DYNLL1-AS1
ENSG00000261801.1	-1.272416071	1.854230054	-8.827056445	2.22E-16	2.72E-14	25.31374847	ENSG00000261801	ENSG00000261801	LOXL1-AS1
ENSG00000240754.1	0.244653147	0.127380028	8.821510365	2.31E-16	2.79E-14	25.27660225	ENSG00000240754	ENSG00000240754	NA
ENSG00000249348.1	-0.246469701	0.477817489	-8.805703807	2.57E-16	3.08E-14	25.17079963	ENSG00000249348	ENSG00000249348	UGDH-AS1
ENSG00000241560.1	0.03644836	0.025915103	8.650578037	7.28E-16	8.65E-14	24.13767958	ENSG00000241560	ENSG00000241560	ZBTB20-AS1
ENSG00000248429.1	-1.176394681	1.164245809	-8.618800264	9.00E-16	1.06E-13	23.92723145	ENSG00000248429	ENSG00000248429	RP11-597D13.9
ENSG00000270177.1	-0.369189298	0.552700487	-8.577750584	1.18E-15	1.38E-13	23.65598803	ENSG00000270177	ENSG00000270177	CTD-2410N18.3
ENSG00000224666.2	0.296615204	0.187884989	8.554716391	1.38E-15	1.60E-13	23.50408749	ENSG00000224666	ENSG00000224666	RP1-50J22.4
ENSG00000261438.1	0.271631565	0.392550753	8.548020296	1.44E-15	1.64E-13	23.45997059	ENSG00000261438	ENSG00000261438	RP11-399O19.9
ENSG00000237989.1	0.369103803	0.315478664	8.547500149	1.45E-15	1.64E-13	23.4565444	ENSG00000237989	ENSG00000237989	AP001046.5
ENSG00000253701.1	1.031404723	0.764837037	8.530096732	1.62E-15	1.83E-13	23.34197315	ENSG00000253701	ENSG00000253701	AL928768.3
ENSG00000167912.5	0.468616422	0.377145861	8.518791085	1.75E-15	1.95E-13	23.26761228	ENSG00000167912	ENSG00000167912	RP11-25K19.1
ENSG00000250604.1	-2.626000318	2.706433159	-8.504388888	1.93E-15	2.13E-13	23.17296127	ENSG00000250604	ENSG00000250604	RP11-597D13.8
ENSG00000248693.1	0.217451123	0.154856698	8.490254275	2.12E-15	2.32E-13	23.08015278	ENSG00000248693	ENSG00000248693	CTD-2023M8.1
ENSG00000225783.2	0.964735227	0.842921312	8.481869402	2.24E-15	2.43E-13	23.02513673	ENSG00000225783	ENSG00000225783	MIAT
ENSG00000240143.1	0.347075136	0.206056537	8.480274854	2.26E-15	2.43E-13	23.01467767	ENSG00000240143	ENSG00000240143	RP4-753P9.3
ENSG00000240535.4	0.02609911	0.013779133	8.479491171	2.27E-15	2.43E-13	23.00953768	ENSG00000240535	ENSG00000240535	CTD-2313F11.1
ENSG00000257221.1	0.114448907	0.091671903	8.455497264	2.66E-15	2.82E-13	22.85229197	ENSG00000257221	ENSG00000257221	RP11-689B22.2
ENSG00000265519.1	-2.526759036	4.06605673	-8.423270089	3.30E-15	3.47E-13	22.64147019	ENSG00000265519	ENSG00000265519	CTD-3157E16.1
ENSG00000271722.1	0.1618908	0.15298493	8.404668709	3.73E-15	3.89E-13	22.51998477	ENSG00000271722	ENSG00000271722	NA
ENSG00000224950.1	0.119408431	0.148999854	8.388607434	4.14E-15	4.28E-13	22.41520705	ENSG00000224950	ENSG00000224950	RP5-1086K13.1
ENSG00000255197.1	0.659777809	0.96744598	8.367836068	4.75E-15	4.87E-13	22.27986563	ENSG00000255197	ENSG00000255197	RP11-750H9.5
ENSG00000235366.1	0.109568788	0.076878663	8.352435598	5.25E-15	5.35E-13	22.17963896	ENSG00000235366	ENSG00000235366	LINC01055
ENSG00000248175.1	-1.177102494	2.288194272	-8.286978418	8.07E-15	8.15E-13	21.75478269	ENSG00000248175	ENSG00000248175	NA
ENSG00000237976.1	0.46949396	0.541103797	8.27483571	8.74E-15	8.76E-13	21.67617362	ENSG00000237976	ENSG00000237976	RP11-126K1.6
ENSG00000241220.1	0.048544715	0.029159464	8.247724331	1.04E-14	1.04E-12	21.50089334	ENSG00000241220	ENSG00000241220	RP11-292E2.1
ENSG00000247624.2	-0.024604755	0.023266127	-8.231742061	1.16E-14	1.14E-12	21.39771591	ENSG00000247624	ENSG00000247624	CPEB2-AS1
ENSG00000206028.1	0.842736585	0.728301555	8.215476181	1.29E-14	1.26E-12	21.29282302	ENSG00000206028	ENSG00000206028	CTA-373H7.7
ENSG00000235215.2	0.041522842	0.022291401	8.214012992	1.30E-14	1.26E-12	21.28339316	ENSG00000235215	ENSG00000235215	RP11-145M4.2
ENSG00000229664.1	0.079684865	0.050575948	8.153945688	1.92E-14	1.85E-12	20.89709512	ENSG00000229664	ENSG00000229664	RP11-536K7.5
ENSG00000231613.1	0.079269996	0.057818148	8.12035184	2.39E-14	2.28E-12	20.68175243	ENSG00000231613	ENSG00000231613	RP5-943J3.1
ENSG00000272933.1	-0.731884148	1.074854857	-8.11786218	2.43E-14	2.30E-12	20.66581344	ENSG00000272933	ENSG00000272933	RP11-47A8.5
ENSG00000241544.1	0.072296986	0.06708236	8.101817804	2.69E-14	2.54E-12	20.56316314	ENSG00000241544	ENSG00000241544	RP11-6F2.5
ENSG00000239636.1	0.256697742	0.196658917	8.097678346	2.76E-14	2.59E-12	20.53669816	ENSG00000239636	ENSG00000239636	RP4-728D4.2
ENSG00000196810.4	-0.861368861	2.46153014	-8.06407447	3.43E-14	3.19E-12	20.32214436	ENSG00000196810	ENSG00000196810	CTBP1-AS2
ENSG00000243629.1	0.071183869	0.06440905	8.017119874	4.64E-14	4.28E-12	20.02321065	ENSG00000243629	ENSG00000243629	LINC00880
ENSG00000232884.3	0.066269578	0.05860577	8.001546726	5.13E-14	4.70E-12	19.92428832	ENSG00000232884	ENSG00000232884	AF127936.3
ENSG00000235237.1	0.123941157	0.074346341	7.998883025	5.22E-14	4.75E-12	19.90737939	ENSG00000235237	ENSG00000235237	RP1-151B14.6
ENSG00000230633.1	-0.783148993	0.962427543	-7.996458809	5.30E-14	4.79E-12	19.89199352	ENSG00000230633	ENSG00000230633	NA
ENSG00000223662.1	0.026693307	0.014099348	7.979734258	5.90E-14	5.29E-12	19.78592113	ENSG00000223662	ENSG00000223662	SAMSN1-AS1
ENSG00000239213.1	0.949291363	1.97923996	7.974093907	6.12E-14	5.45E-12	19.7501774	ENSG00000239213	ENSG00000239213	NCK1-AS1
ENSG00000265975.1	0.27599977	0.371296647	7.963724782	6.54E-14	5.78E-12	19.68450521	ENSG00000265975	ENSG00000265975	CTB-41I6.2
ENSG00000253768.1	-5.467480707	3.739920012	-7.958529438	6.76E-14	5.94E-12	19.65161959	ENSG00000253768	ENSG00000253768	CTB-33O18.1
ENSG00000270107.1	0.421303357	0.405611279	7.950270581	7.13E-14	6.22E-12	19.59936829	ENSG00000270107	ENSG00000270107	NA
ENSG00000266913.1	0.047029374	0.03763357	7.936441433	7.79E-14	6.74E-12	19.51194656	ENSG00000266913	ENSG00000266913	CTC-548K16.2
ENSG00000260876.1	0.033064514	0.027765416	7.92658528	8.30E-14	7.10E-12	19.44969478	ENSG00000260876	ENSG00000260876	LINC01229
ENSG00000237943.2	0.626746907	0.38167384	7.925958932	8.33E-14	7.10E-12	19.44574028	ENSG00000237943	ENSG00000237943	PRKCQ-AS1
ENSG00000245694.4	-4.14553562	9.053256504	-7.925314034	8.36E-14	7.10E-12	19.44166886	ENSG00000245694	ENSG00000245694	CRNDE
ENSG00000269220.1	0.243838232	0.160873883	7.910613995	9.19E-14	7.74E-12	19.34891612	ENSG00000269220	ENSG00000269220	LINC00528
ENSG00000261218.1	0.154522005	0.093634681	7.907346459	9.38E-14	7.85E-12	19.32831273	ENSG00000261218	ENSG00000261218	RP11-960L18.1
ENSG00000251301.2	0.311159671	0.199304572	7.886210284	1.07E-13	8.93E-12	19.19516011	ENSG00000251301	ENSG00000251301	RP11-81H14.2
ENSG00000243350.1	-5.964595037	6.167671122	-7.876996916	1.14E-13	9.41E-12	19.13718402	ENSG00000243350	ENSG00000243350	RP11-379F12.3
ENSG00000249334.1	0.02870053	0.018567174	7.830044494	1.53E-13	1.26E-11	18.84235488	ENSG00000249334	ENSG00000249334	RP11-61G19.1
ENSG00000260766.1	-1.728241744	3.71311563	-7.758855613	2.41E-13	1.96E-11	18.39734332	ENSG00000260766	ENSG00000260766	RP11-226L15.5
ENSG00000251442.1	0.681014143	1.177947418	7.742876017	2.66E-13	2.16E-11	18.2977877	ENSG00000251442	ENSG00000251442	LINC01094
ENSG00000234918.1	-7.483628858	8.379728863	-7.736969211	2.76E-13	2.23E-11	18.26101857	ENSG00000234918	ENSG00000234918	RP11-20F24.2
ENSG00000227421.1	0.038063553	0.019617245	7.734491343	2.81E-13	2.25E-11	18.24559918	ENSG00000227421	ENSG00000227421	RP11-476B1.1
ENSG00000260719.1	0.142911737	0.075849368	7.731522957	2.86E-13	2.27E-11	18.2271313	ENSG00000260719	ENSG00000260719	AC009133.17
ENSG00000265743.1	0.540145028	1.055941282	7.711774498	3.24E-13	2.55E-11	18.10437478	ENSG00000265743	ENSG00000265743	RP11-848P1.3
ENSG00000245468.3	-0.080265642	0.099100096	-7.711568108	3.24E-13	2.55E-11	18.10309286	ENSG00000245468	ENSG00000245468	RP11-367J11.3
ENSG00000225302.1	-0.779035671	1.487780003	-7.707027368	3.34E-13	2.60E-11	18.07489488	ENSG00000225302	ENSG00000225302	RP11-539I5.1
ENSG00000233308.1	0.130836789	0.066764588	7.705086868	3.38E-13	2.61E-11	18.06284745	ENSG00000233308	ENSG00000233308	OSTN-AS1
ENSG00000255733.1	0.412511077	0.207255788	7.704706847	3.38E-13	2.61E-11	18.06048834	ENSG00000255733	ENSG00000255733	IFNG-AS1
ENSG00000225964.1	0.354142049	0.223653047	7.7024913	3.43E-13	2.63E-11	18.04673596	ENSG00000225964	ENSG00000225964	NRIR
ENSG00000226738.1	5.121830138	3.423994147	7.700921783	3.47E-13	2.64E-11	18.03699507	ENSG00000226738	ENSG00000226738	CTA-384D8.31
ENSG00000179523.4	-0.785365555	1.706541918	-7.691450414	3.68E-13	2.79E-11	17.9782385	ENSG00000179523	ENSG00000179523	EIF3J-AS1
ENSG00000228037.1	0.256946485	0.211387305	7.675513526	4.06E-13	3.06E-11	17.87947148	ENSG00000228037	ENSG00000228037	RP3-395M20.9
ENSG00000256650.1	-0.58777079	0.502293105	-7.656355448	4.58E-13	3.43E-11	17.76090638	ENSG00000256650	ENSG00000256650	RERG-IT1
ENSG00000229848.1	-0.263566102	0.296369906	-7.650253215	4.76E-13	3.54E-11	17.72317891	ENSG00000229848	ENSG00000229848	RP13-766D20.2
ENSG00000235106.4	-2.057365226	5.621812386	-7.648067594	4.83E-13	3.57E-11	17.70967062	ENSG00000235106	ENSG00000235106	LINC00094
ENSG00000243701.1	-1.091830559	1.392393493	-7.633478216	5.29E-13	3.89E-11	17.61956094	ENSG00000243701	ENSG00000243701	LINC00883
ENSG00000235304.1	0.226094683	0.129773225	7.620380286	5.74E-13	4.20E-11	17.53875262	ENSG00000235304	ENSG00000235304	LINC01281
ENSG00000246560.2	-0.494036244	1.117432086	-7.609225145	6.15E-13	4.48E-11	17.46999744	ENSG00000246560	ENSG00000246560	RP11-10L12.4
ENSG00000267452.1	0.06765326	0.067522602	7.573835542	7.67E-13	5.55E-11	17.25228161	ENSG00000267452	ENSG00000267452	RP11-1018N14.5
ENSG00000262312.1	0.156097554	0.1291808	7.55739649	8.50E-13	6.11E-11	17.15136165	ENSG00000262312	ENSG00000262312	LA16c-390H2.4
ENSG00000238160.1	0.02254427	0.022894804	7.538626386	9.55E-13	6.83E-11	17.0362969	ENSG00000238160	ENSG00000238160	AC116366.5
ENSG00000260219.1	-1.905987192	2.772101457	-7.536191854	9.69E-13	6.89E-11	17.02138567	ENSG00000260219	ENSG00000260219	RP11-347C12.10
ENSG00000248358.2	0.034600587	0.019088401	7.530671638	1.00E-12	7.09E-11	16.98758602	ENSG00000248358	ENSG00000248358	AE000658.31
ENSG00000263013.1	0.701443847	0.975089858	7.521081514	1.06E-12	7.49E-11	16.92890329	ENSG00000263013	ENSG00000263013	RP11-876N24.5
ENSG00000272335.1	-5.63751912	7.532919566	-7.498217929	1.23E-12	8.58E-11	16.78918653	ENSG00000272335	ENSG00000272335	RP11-53O19.3
ENSG00000253796.1	0.04549794	0.034031022	7.497324562	1.23E-12	8.58E-11	16.78373264	ENSG00000253796	ENSG00000253796	RP11-1084E5.1
ENSG00000229613.1	0.032550834	0.01676742	7.480236347	1.37E-12	9.48E-11	16.67948913	ENSG00000229613	ENSG00000229613	LINC01501
ENSG00000234286.1	-0.963390099	1.001146679	-7.474129353	1.42E-12	9.75E-11	16.64227052	ENSG00000234286	ENSG00000234286	AC006026.13
ENSG00000230747.1	0.144451095	0.12816733	7.473951252	1.43E-12	9.75E-11	16.64118538	ENSG00000230747	ENSG00000230747	AC021188.4
ENSG00000249806.1	0.151012173	0.078068139	7.466274392	1.49E-12	1.02E-10	16.59442696	ENSG00000249806	ENSG00000249806	RP11-223C24.1
ENSG00000255299.1	0.028581459	0.019807469	7.4647631	1.51E-12	1.02E-10	16.58522547	ENSG00000255299	ENSG00000255299	RP11-655C2.3
ENSG00000258181.1	0.263613946	0.26011534	7.444518719	1.71E-12	1.15E-10	16.4620802	ENSG00000258181	ENSG00000258181	RP11-493L12.4
ENSG00000225434.2	0.081862404	0.098594415	7.4376653	1.78E-12	1.19E-10	16.42043875	ENSG00000225434	ENSG00000225434	LINC01504
ENSG00000226137.3	-2.751538027	5.517927795	-7.398259433	2.27E-12	1.51E-10	16.18147607	ENSG00000226137	ENSG00000226137	BAIAP2-AS1
ENSG00000231680.1	0.035319824	0.036862085	7.389618137	2.39E-12	1.59E-10	16.12918093	ENSG00000231680	ENSG00000231680	AP003774.6
ENSG00000232591.1	0.036453017	0.03105968	7.38840831	2.41E-12	1.59E-10	16.12186242	ENSG00000232591	ENSG00000232591	RP5-1031D4.2
ENSG00000260943.1	0.020396208	0.011499517	7.383341107	2.49E-12	1.63E-10	16.09121798	ENSG00000260943	ENSG00000260943	RP11-476D10.1
ENSG00000234389.1	0.055630374	0.034882169	7.380881073	2.53E-12	1.65E-10	16.07634546	ENSG00000234389	ENSG00000234389	AC007278.3
ENSG00000222042.1	0.0120146	0.00633476	7.36462617	2.79E-12	1.81E-10	15.97815264	ENSG00000222042	ENSG00000222042	AP000233.4
ENSG00000235687.4	-7.479226944	9.427688874	-7.362472481	2.83E-12	1.83E-10	15.9651529	ENSG00000235687	ENSG00000235687	LINC00993
ENSG00000215256.3	-3.656493696	8.814968461	-7.352202256	3.01E-12	1.94E-10	15.90319455	ENSG00000215256	ENSG00000215256	DHRS4-AS1
ENSG00000235584.2	-5.466086198	5.291992952	-7.334147114	3.36E-12	2.15E-10	15.79440432	ENSG00000235584	ENSG00000235584	AC008268.1
ENSG00000267277.1	-0.234687967	0.430334264	-7.321236653	3.64E-12	2.31E-10	15.71671735	ENSG00000267277	ENSG00000267277	CTD-2342J14.6
ENSG00000267461.1	0.046151606	0.033085208	7.313526682	3.81E-12	2.41E-10	15.67036518	ENSG00000267461	ENSG00000267461	RP11-120M18.5
ENSG00000263244.1	-3.394084585	8.512045883	-7.312784103	3.83E-12	2.41E-10	15.66590246	ENSG00000263244	ENSG00000263244	RP11-473I1.9
ENSG00000241163.3	0.04004727	0.031627114	7.308065712	3.94E-12	2.47E-10	15.63755279	ENSG00000241163	ENSG00000241163	LINC00877
ENSG00000238755.3	0.03844755	0.026644618	7.307249644	3.96E-12	2.47E-10	15.63265076	ENSG00000238755	ENSG00000238755	RP11-23D24.2
ENSG00000230138.1	0.186918757	0.109566945	7.286000307	4.51E-12	2.80E-10	15.50513154	ENSG00000230138	ENSG00000230138	RP11-117D22.2
ENSG00000273409.1	-0.179328911	0.127482799	-7.244884949	5.79E-12	3.58E-10	15.25906996	ENSG00000273409	ENSG00000273409	RP11-480C22.1
ENSG00000226419.2	0.141252716	0.153239541	7.2433049	5.84E-12	3.59E-10	15.24963173	ENSG00000226419	ENSG00000226419	SLC16A1-AS1
ENSG00000245928.2	0.018876425	0.012249978	7.232364741	6.24E-12	3.82E-10	15.1843184	ENSG00000245928	ENSG00000245928	RP11-630D6.5
ENSG00000197308.4	-4.547559447	4.556484271	-7.196281055	7.76E-12	4.73E-10	14.96934824	ENSG00000197308	ENSG00000197308	GATA3-AS1
ENSG00000248898.1	0.216561283	0.119686444	7.187993754	8.16E-12	4.95E-10	14.9200744	ENSG00000248898	ENSG00000248898	CTD-2288O8.1
ENSG00000255455.2	-0.61324606	1.46139987	-7.183083674	8.41E-12	5.07E-10	14.89089786	ENSG00000255455	ENSG00000255455	RP11-890B15.3
ENSG00000259426.1	-0.305332757	0.429309845	-7.174219939	8.87E-12	5.32E-10	14.83826075	ENSG00000259426	ENSG00000259426	RP11-253M7.1
ENSG00000259969.1	-0.39148715	0.486513567	-7.146749123	1.05E-11	6.25E-10	14.67539395	ENSG00000259969	ENSG00000259969	RP11-999E24.3
ENSG00000186615.6	-0.31383078	0.57826654	-7.132994529	1.14E-11	6.76E-10	14.59399955	ENSG00000186615	ENSG00000186615	KTN1-AS1
ENSG00000226200.2	-0.266805115	0.51495325	-7.120947485	1.22E-11	7.23E-10	14.52279377	ENSG00000226200	ENSG00000226200	SGMS1-AS1
ENSG00000227017.1	0.088051562	0.088869013	7.109631336	1.31E-11	7.70E-10	14.45597964	ENSG00000227017	ENSG00000227017	AC007036.6
ENSG00000258082.1	0.044847557	0.052259438	7.097982056	1.40E-11	8.22E-10	14.38727118	ENSG00000258082	ENSG00000258082	RP11-443B7.3
ENSG00000248360.3	-2.540029894	2.6452984	-7.078709773	1.57E-11	9.18E-10	14.2737637	ENSG00000248360	ENSG00000248360	LINC00504
ENSG00000273096.1	0.264899703	0.381605815	7.075628014	1.60E-11	9.31E-10	14.25563191	ENSG00000273096	ENSG00000273096	RP3-508I15.20
ENSG00000268027.1	0.984816813	0.531732622	7.037274789	2.01E-11	1.17E-09	14.0304121	ENSG00000268027	ENSG00000268027	AC006129.2
ENSG00000256482.1	0.034570246	0.019768881	7.013773574	2.32E-11	1.33E-09	13.89280602	ENSG00000256482	ENSG00000256482	RP11-625L16.3
ENSG00000272320.1	-0.091330542	0.126466388	-7.011680525	2.34E-11	1.34E-09	13.8805654	ENSG00000272320	ENSG00000272320	RP11-506K6.4
ENSG00000227039.2	0.370994109	0.229659622	6.996670657	2.56E-11	1.46E-09	13.79285521	ENSG00000227039	ENSG00000227039	ITGB2-AS1
ENSG00000237604.1	0.215538645	0.196048635	6.982768755	2.78E-11	1.58E-09	13.71173058	ENSG00000237604	ENSG00000237604	AP001056.1
ENSG00000245573.3	-0.362313118	0.718469997	-6.972602295	2.96E-11	1.67E-09	13.65247198	ENSG00000245573	ENSG00000245573	BDNF-AS
ENSG00000254288.1	0.073724304	0.101803074	6.971020934	2.98E-11	1.68E-09	13.64325965	ENSG00000254288	ENSG00000254288	RP11-6I2.3
ENSG00000261416.1	0.500421961	0.32252162	6.963257892	3.12E-11	1.75E-09	13.59805564	ENSG00000261416	ENSG00000261416	RP11-455F5.5
ENSG00000268164.1	0.5326367	0.491677798	6.960873523	3.17E-11	1.77E-09	13.58417824	ENSG00000268164	ENSG00000268164	NA
ENSG00000265206.2	1.074755269	0.620764292	6.959446651	3.20E-11	1.78E-09	13.57587514	ENSG00000265206	ENSG00000265206	RP5-1171I10.5
ENSG00000258521.1	0.168847659	0.145203711	6.953671322	3.31E-11	1.83E-09	13.54227954	ENSG00000258521	ENSG00000258521	RP11-638I2.9
ENSG00000250015.1	-0.203788496	0.287926405	-6.952034334	3.34E-11	1.84E-09	13.53276042	ENSG00000250015	ENSG00000250015	CTC-339F2.2
ENSG00000273472.1	-2.712600695	2.755794995	-6.946270942	3.45E-11	1.89E-09	13.49925805	ENSG00000273472	ENSG00000273472	RP11-102N12.3
ENSG00000260855.1	-0.214836554	0.301509004	-6.900786354	4.52E-11	2.47E-09	13.23550964	ENSG00000260855	ENSG00000260855	RP11-439E19.10
ENSG00000245213.2	-0.21539361	0.307379395	-6.892960463	4.73E-11	2.57E-09	13.1902472	ENSG00000245213	ENSG00000245213	RP11-10K16.1
ENSG00000264254.1	0.017806089	0.011878882	6.859980191	5.74E-11	3.11E-09	12.99987922	ENSG00000264254	ENSG00000264254	CTD-3096M3.1
ENSG00000223929.1	0.03607239	0.01804104	6.858580509	5.78E-11	3.12E-09	12.99181361	ENSG00000223929	ENSG00000223929	AC007381.2
ENSG00000229961.1	0.140232878	0.070253548	6.841278116	6.40E-11	3.44E-09	12.89220086	ENSG00000229961	ENSG00000229961	RP11-71G12.1
ENSG00000235257.4	-0.095715716	0.161990379	-6.832526584	6.74E-11	3.60E-09	12.84188154	ENSG00000235257	ENSG00000235257	ITGA9-AS1
ENSG00000254802.1	0.355433685	0.267221798	6.827932772	6.92E-11	3.69E-09	12.81548559	ENSG00000254802	ENSG00000254802	AC022182.3
ENSG00000261474.1	-0.91351709	1.859874389	-6.81785629	7.34E-11	3.89E-09	12.7576284	ENSG00000261474	ENSG00000261474	RP11-452L6.1
ENSG00000261288.1	-1.372100592	3.027298146	-6.807986248	7.77E-11	4.11E-09	12.70101265	ENSG00000261288	ENSG00000261288	RP11-20I23.11
ENSG00000235111.1	0.022476624	0.017991403	6.806250194	7.85E-11	4.13E-09	12.69106018	ENSG00000235111	ENSG00000235111	RP1-29C18.8
ENSG00000261098.1	-0.23336069	0.520985244	-6.804818851	7.92E-11	4.15E-09	12.68285586	ENSG00000261098	ENSG00000261098	RP11-819C21.1
ENSG00000264707.1	0.07744199	0.148269399	6.801728777	8.06E-11	4.21E-09	12.66514784	ENSG00000264707	ENSG00000264707	L3MBTL4-AS1
ENSG00000223813.2	-1.462025835	1.64528027	-6.76600926	9.93E-11	5.14E-09	12.46084993	ENSG00000223813	ENSG00000223813	AC007255.8
ENSG00000272498.1	0.217816569	0.347988342	6.765723216	9.94E-11	5.14E-09	12.45921686	ENSG00000272498	ENSG00000272498	RP11-415F23.3
ENSG00000260912.1	-2.443353252	3.738343926	-6.764004339	1.00E-10	5.17E-09	12.44940448	ENSG00000260912	ENSG00000260912	RP11-363E7.4
ENSG00000177640.11	-0.145631475	0.287320601	-6.7631911	1.01E-10	5.18E-09	12.44476262	ENSG00000177640	ENSG00000177640	CASC2
ENSG00000245975.2	-0.14857903	0.257025918	-6.759511017	1.03E-10	5.27E-09	12.42376193	ENSG00000245975	ENSG00000245975	RP11-30K9.6
ENSG00000260647.1	-0.133942238	0.223391679	-6.74144971	1.14E-10	5.83E-09	12.32080673	ENSG00000260647	ENSG00000260647	RP1-178F10.1
ENSG00000244161.1	-0.484826942	0.629090837	-6.740804565	1.15E-10	5.83E-09	12.31713268	ENSG00000244161	ENSG00000244161	FLNB-AS1
ENSG00000271964.1	0.217302073	0.304227841	6.737211694	1.17E-10	5.92E-09	12.29667594	ENSG00000271964	ENSG00000271964	RP11-415F23.2
ENSG00000258810.1	0.341260412	0.385576661	6.734822918	1.19E-10	5.97E-09	12.28307909	ENSG00000258810	ENSG00000258810	RP11-219E7.1
ENSG00000232354.3	-0.093337233	0.134631137	-6.73443508	1.19E-10	5.97E-09	12.28087184	ENSG00000232354	ENSG00000232354	VIPR1-AS1
ENSG00000245937.3	-0.957220661	2.870308167	-6.732952098	1.20E-10	6.00E-09	12.27243273	ENSG00000245937	ENSG00000245937	LINC01184
ENSG00000228800.1	0.01924721	0.012216791	6.717328417	1.32E-10	6.52E-09	12.1836014	ENSG00000228800	ENSG00000228800	RP11-253D19.1
ENSG00000231999.2	0.159134192	0.19645342	6.71714172	1.32E-10	6.52E-09	12.18254076	ENSG00000231999	ENSG00000231999	FLJ27354
ENSG00000250155.1	0.178395307	0.150913817	6.713185566	1.35E-10	6.65E-09	12.16007017	ENSG00000250155	ENSG00000250155	CTD-2353F22.1
ENSG00000267221.1	-0.399703807	0.610779908	-6.711777489	1.36E-10	6.68E-09	12.15207461	ENSG00000267221	ENSG00000267221	CTD-2132N18.2
ENSG00000251611.1	-0.286975718	0.481665329	-6.708540117	1.38E-10	6.78E-09	12.13369603	ENSG00000251611	ENSG00000251611	RP11-610P16.1
ENSG00000228590.1	0.035724351	0.019849931	6.697777668	1.47E-10	7.18E-09	12.07264127	ENSG00000228590	ENSG00000228590	AC007381.3
ENSG00000273348.1	0.064617086	0.05121639	6.687972978	1.56E-10	7.57E-09	12.01707843	ENSG00000273348	ENSG00000273348	RP11-535A5.1
ENSG00000255660.1	-0.054461907	0.047782437	-6.686930255	1.57E-10	7.59E-09	12.01117265	ENSG00000255660	ENSG00000255660	RERG-AS1
ENSG00000271926.1	0.107965469	0.232914558	6.685226617	1.58E-10	7.64E-09	12.00152493	ENSG00000271926	ENSG00000271926	CTD-2376I4.1
ENSG00000241912.1	0.046226462	0.029061575	6.673919246	1.69E-10	8.12E-09	11.93753404	ENSG00000241912	ENSG00000241912	RP11-292E2.2
ENSG00000261596.1	0.128598533	0.26346912	6.669114075	1.74E-10	8.31E-09	11.9103631	ENSG00000261596	ENSG00000261596	CTB-31N19.3
ENSG00000226032.1	0.042802134	0.028952224	6.666342204	1.77E-10	8.42E-09	11.89469563	ENSG00000226032	ENSG00000226032	RP1-111C20.3
ENSG00000269899.1	0.658198791	1.000874592	6.641136378	2.04E-10	9.69E-09	11.75243077	ENSG00000269899	ENSG00000269899	RP11-589N15.2
ENSG00000223396.2	-0.661265482	1.569291118	-6.638773217	2.07E-10	9.79E-09	11.73911188	ENSG00000223396	ENSG00000223396	RP11-134G8.5
ENSG00000266389.1	0.22979371	0.31122377	6.6245292	2.24E-10	1.06E-08	11.65890133	ENSG00000266389	ENSG00000266389	CTB-41I6.1
ENSG00000232284.3	-0.054002212	0.085062502	-6.624010511	2.25E-10	1.06E-08	11.65598276	ENSG00000232284	ENSG00000232284	GNG12-AS1
ENSG00000245498.2	-0.076260492	0.120538039	-6.623612242	2.26E-10	1.06E-08	11.65374187	ENSG00000245498	ENSG00000245498	RP11-677M14.7
ENSG00000257906.1	0.032223447	0.02312293	6.613188498	2.40E-10	1.12E-08	11.59512517	ENSG00000257906	ENSG00000257906	RP1-90J4.1
ENSG00000254231.1	-1.339512552	1.503009045	-6.610502994	2.43E-10	1.13E-08	11.58003392	ENSG00000254231	ENSG00000254231	CTD-2284J15.1
ENSG00000229124.2	1.912037641	1.837551675	6.602314367	2.55E-10	1.18E-08	11.534044	ENSG00000229124	ENSG00000229124	VIM-AS1
ENSG00000272983.1	-0.035079675	0.067495103	-6.600722891	2.57E-10	1.19E-08	11.52511037	ENSG00000272983	ENSG00000272983	RP11-508N22.12
ENSG00000233975.1	0.115329208	0.106137914	6.592718419	2.69E-10	1.24E-08	11.4802005	ENSG00000233975	ENSG00000233975	RP11-288L9.1
ENSG00000256568.1	0.02928973	0.019587653	6.585528915	2.81E-10	1.28E-08	11.43989537	ENSG00000256568	ENSG00000256568	RP11-800A3.3
ENSG00000229162.1	0.063397461	0.062358347	6.572456724	3.02E-10	1.38E-08	11.36668967	ENSG00000229162	ENSG00000229162	RP11-84D1.1
ENSG00000231407.1	0.184088531	0.202092812	6.568800265	3.09E-10	1.40E-08	11.34623123	ENSG00000231407	ENSG00000231407	RP11-576I22.2
ENSG00000267009.2	-0.315401744	0.341252907	-6.568668923	3.09E-10	1.40E-08	11.3454965	ENSG00000267009	ENSG00000267009	RP11-120M18.2
ENSG00000254860.1	-0.893354198	1.51083558	-6.550774722	3.42E-10	1.54E-08	11.24549163	ENSG00000254860	ENSG00000254860	TMEM9B-AS1
ENSG00000263280.1	-0.305347157	0.407667163	-6.54725075	3.49E-10	1.57E-08	11.22581974	ENSG00000263280	ENSG00000263280	LA16c-325D7.2
ENSG00000239774.1	-0.064945873	0.073110734	-6.537856298	3.68E-10	1.65E-08	11.17341316	ENSG00000239774	ENSG00000239774	RP11-496B10.3
ENSG00000260618.1	-0.190603524	0.223757758	-6.533556277	3.77E-10	1.68E-08	11.14944322	ENSG00000260618	ENSG00000260618	RP11-23N2.4
ENSG00000262766.1	-0.430732736	0.714799876	-6.529306824	3.86E-10	1.72E-08	11.125766	ENSG00000262766	ENSG00000262766	RP11-196G11.4
ENSG00000268204.1	-0.82721568	1.015082304	-6.512532996	4.25E-10	1.88E-08	11.03241048	ENSG00000268204	ENSG00000268204	CTD-3214H19.6
ENSG00000272382.1	0.116114766	0.153950623	6.512337422	4.25E-10	1.88E-08	11.031323	ENSG00000272382	ENSG00000272382	CTD-2035E11.4
ENSG00000228318.1	0.458564966	0.408554322	6.498919349	4.59E-10	2.02E-08	10.9567669	ENSG00000228318	ENSG00000228318	AP001610.5
ENSG00000237980.1	0.035055866	0.040988828	6.491711134	4.78E-10	2.10E-08	10.91675981	ENSG00000237980	ENSG00000237980	RP11-338C15.3
ENSG00000226578.1	-0.150118976	0.25271917	-6.48790941	4.88E-10	2.14E-08	10.89567202	ENSG00000226578	ENSG00000226578	RP11-258F22.1
ENSG00000260464.1	-0.11635064	0.209403953	-6.485586003	4.95E-10	2.16E-08	10.88278858	ENSG00000260464	ENSG00000260464	RP4-561L24.3
ENSG00000249502.1	0.041859858	0.068838823	6.482830318	5.02E-10	2.18E-08	10.86751235	ENSG00000249502	ENSG00000249502	AC006160.5
ENSG00000261664.1	-0.728836146	1.012368701	-6.48272175	5.03E-10	2.18E-08	10.86691059	ENSG00000261664	ENSG00000261664	TTC39A-AS1
ENSG00000256862.1	0.090903919	0.062477062	6.478413926	5.15E-10	2.22E-08	10.84303945	ENSG00000256862	ENSG00000256862	RP11-664D1.1
ENSG00000250404.1	-0.186984589	0.335720618	-6.469836755	5.41E-10	2.32E-08	10.79554365	ENSG00000250404	ENSG00000250404	AC090587.2
ENSG00000234142.1	0.052012835	0.031773608	6.457156292	5.81E-10	2.49E-08	10.72540726	ENSG00000234142	ENSG00000234142	RP11-276E17.2
ENSG00000259623.1	-2.370304314	5.900068358	-6.441921406	6.33E-10	2.70E-08	10.64127063	ENSG00000259623	ENSG00000259623	RP11-156E6.1
ENSG00000203709.5	-0.541891245	0.518156428	-6.434764942	6.59E-10	2.80E-08	10.6017966	ENSG00000203709	ENSG00000203709	C1orf132
ENSG00000230943.1	0.163815382	0.159999024	6.426346242	6.91E-10	2.92E-08	10.55540001	ENSG00000230943	ENSG00000230943	RP11-367G18.1
ENSG00000261269.1	0.556201803	1.089007368	6.426302922	6.91E-10	2.92E-08	10.55516138	ENSG00000261269	ENSG00000261269	RP11-389C8.2
ENSG00000253988.1	0.089475914	0.101039581	6.42298874	7.04E-10	2.96E-08	10.53690835	ENSG00000253988	ENSG00000253988	RP11-489O18.1
ENSG00000273065.1	0.438879644	0.423031552	6.422664718	7.05E-10	2.96E-08	10.53512414	ENSG00000273065	ENSG00000273065	RP11-58E21.5
ENSG00000235802.1	0.064053567	0.06475895	6.42235545	7.06E-10	2.96E-08	10.53342123	ENSG00000235802	ENSG00000235802	HCFC1-AS1
ENSG00000261040.2	2.763810289	1.641227819	6.420298489	7.14E-10	2.98E-08	10.52209656	ENSG00000261040	ENSG00000261040	WFDC21P
ENSG00000232352.1	-1.710861413	1.542491019	-6.407140879	7.69E-10	3.20E-08	10.44971769	ENSG00000232352	ENSG00000232352	SEMA3B-AS1
ENSG00000214870.4	-0.318706878	0.409947339	-6.393001558	8.33E-10	3.45E-08	10.37205597	ENSG00000214870	ENSG00000214870	AC004540.5
ENSG00000232934.3	0.062214365	0.054383631	6.390874354	8.43E-10	3.48E-08	10.36038263	ENSG00000232934	ENSG00000232934	RP11-324O2.3
ENSG00000261613.2	-1.139741651	2.645973356	-6.383817715	8.76E-10	3.61E-08	10.32167804	ENSG00000261613	ENSG00000261613	RP11-20I23.13
ENSG00000273033.1	-0.421052163	1.197116586	-6.383188628	8.80E-10	3.61E-08	10.31822908	ENSG00000273033	ENSG00000273033	RP11-67L2.2
ENSG00000235477.2	-1.065320087	2.960992128	-6.38226592	8.84E-10	3.62E-08	10.31317077	ENSG00000235477	ENSG00000235477	NA
ENSG00000228863.4	0.047230948	0.028997011	6.376328518	9.14E-10	3.73E-08	10.28063422	ENSG00000228863	ENSG00000228863	RP11-404F10.2
ENSG00000265750.1	-0.962627677	1.469788109	-6.365983557	9.68E-10	3.94E-08	10.22399608	ENSG00000265750	ENSG00000265750	RP11-799B12.4
ENSG00000253690.1	0.032842908	0.026596248	6.359076038	1.01E-09	4.08E-08	10.18621424	ENSG00000253690	ENSG00000253690	RP11-380I10.4
ENSG00000179859.7	-0.687805426	1.77853617	-6.358633463	1.01E-09	4.08E-08	10.1837945	ENSG00000179859	ENSG00000179859	AC025335.1
ENSG00000228857.2	0.130815806	0.163952694	6.348738324	1.07E-09	4.29E-08	10.12972504	ENSG00000228857	ENSG00000228857	AC104653.1
ENSG00000265148.1	0.398766004	0.457754187	6.341347936	1.11E-09	4.46E-08	10.08938138	ENSG00000265148	ENSG00000265148	BZRAP1-AS1
ENSG00000272093.1	-0.323914074	1.014108149	-6.339975706	1.12E-09	4.48E-08	10.08189415	ENSG00000272093	ENSG00000272093	NA
ENSG00000248166.1	0.01184663	0.010411385	6.33802276	1.13E-09	4.51E-08	10.0712404	ENSG00000248166	ENSG00000248166	NA
ENSG00000227107.1	-0.076730212	0.103929526	-6.336308708	1.14E-09	4.54E-08	10.0618918	ENSG00000227107	ENSG00000227107	AC096574.5
ENSG00000267002.1	-0.516261725	1.014545534	-6.333139343	1.16E-09	4.61E-08	10.04461054	ENSG00000267002	ENSG00000267002	RP11-242D8.1
ENSG00000272529.1	0.322422865	0.309712379	6.319430557	1.25E-09	4.96E-08	9.969933369	ENSG00000272529	ENSG00000272529	RP11-415F23.4
ENSG00000244063.1	0.061895228	0.076462665	6.317411276	1.27E-09	5.00E-08	9.958943341	ENSG00000244063	ENSG00000244063	AC024704.2
ENSG00000260787.1	0.097779309	0.157390378	6.277367215	1.58E-09	6.22E-08	9.741522341	ENSG00000260787	ENSG00000260787	NA
ENSG00000235586.1	0.067485702	0.063334084	6.274500171	1.61E-09	6.30E-08	9.725993713	ENSG00000235586	ENSG00000235586	AC011247.3
ENSG00000273133.1	-0.097646002	0.196942915	-6.273537607	1.62E-09	6.32E-08	9.720781371	ENSG00000273133	ENSG00000273133	RP11-799M12.2
ENSG00000249599.1	-2.033996775	1.442859256	-6.272312218	1.63E-09	6.34E-08	9.714146648	ENSG00000249599	ENSG00000249599	BMPR1B-AS1
ENSG00000230454.1	-0.254179067	0.357474981	-6.267800412	1.67E-09	6.48E-08	9.689726057	ENSG00000230454	ENSG00000230454	U73166.2
ENSG00000234773.2	-0.154386753	0.22248024	-6.263519361	1.71E-09	6.61E-08	9.666566149	ENSG00000234773	ENSG00000234773	CTD-2666L21.1
ENSG00000261597.1	-0.280424894	0.495327124	-6.255111586	1.79E-09	6.91E-08	9.621114413	ENSG00000261597	ENSG00000261597	NA
ENSG00000197989.9	1.100948462	2.340301699	6.254302228	1.80E-09	6.92E-08	9.616741414	ENSG00000197989	ENSG00000197989	SNHG12
ENSG00000261167.1	-0.286196903	0.776961628	-6.251228394	1.83E-09	7.01E-08	9.600137062	ENSG00000261167	ENSG00000261167	RP11-517B11.7
ENSG00000232536.1	-0.08916486	0.128606036	-6.248967704	1.85E-09	7.08E-08	9.587928938	ENSG00000232536	ENSG00000232536	RP11-74C1.4
ENSG00000261879.1	-0.234460339	0.461699833	-6.247863329	1.86E-09	7.10E-08	9.581966279	ENSG00000261879	ENSG00000261879	RP11-333E1.1
ENSG00000230539.1	0.016124984	0.011302416	6.239813688	1.95E-09	7.40E-08	9.538528231	ENSG00000230539	ENSG00000230539	AOAH-IT1
ENSG00000230881.1	-0.090862839	0.094463711	-6.23610786	1.99E-09	7.53E-08	9.518544173	ENSG00000230881	ENSG00000230881	RP11-486B10.3
ENSG00000229956.5	-0.025880562	0.049502749	-6.233051036	2.02E-09	7.64E-08	9.502066393	ENSG00000229956	ENSG00000229956	ZRANB2-AS2
ENSG00000245275.3	-0.119116039	0.226107889	-6.221868962	2.15E-09	8.10E-08	9.441839303	ENSG00000245275	ENSG00000245275	SAP30L-AS1
ENSG00000231964.1	0.161426136	0.198344762	6.219442423	2.18E-09	8.18E-08	9.428780204	ENSG00000231964	ENSG00000231964	RP11-67C2.2
ENSG00000224536.1	-1.00617563	2.281401158	-6.217162726	2.21E-09	8.26E-08	9.416514734	ENSG00000224536	ENSG00000224536	RP11-134G8.7
ENSG00000238057.4	0.027359334	0.033087428	6.216394042	2.22E-09	8.27E-08	9.41237971	ENSG00000238057	ENSG00000238057	ZEB2-AS1
ENSG00000224959.1	0.031006592	0.047218232	6.214029494	2.24E-09	8.35E-08	9.39966229	ENSG00000224959	ENSG00000224959	AC017002.2
ENSG00000259806.2	-1.674322562	3.796248639	-6.204013914	2.37E-09	8.80E-08	9.345833661	ENSG00000259806	ENSG00000259806	NA
ENSG00000236753.1	-0.233426065	0.627262569	-6.199370675	2.43E-09	9.00E-08	9.320899972	ENSG00000236753	ENSG00000236753	MKLN1-AS
ENSG00000259652.1	0.198125249	0.268522673	6.192563071	2.53E-09	9.32E-08	9.284368374	ENSG00000259652	ENSG00000259652	RP11-797A18.3
ENSG00000215533.4	0.050134401	0.043133919	6.186855537	2.61E-09	9.58E-08	9.253762526	ENSG00000215533	ENSG00000215533	LINC00189
ENSG00000231412.2	0.053983969	0.043290872	6.171961183	2.83E-09	1.04E-07	9.17399025	ENSG00000231412	ENSG00000231412	CTC-490G23.2
ENSG00000229953.1	-1.417732763	1.246939376	-6.171676644	2.83E-09	1.04E-07	9.172467656	ENSG00000229953	ENSG00000229953	RP11-284F21.7
ENSG00000272211.1	0.070953117	0.06934597	6.16480052	2.94E-09	1.07E-07	9.135688427	ENSG00000272211	ENSG00000272211	RP11-347P5.1
ENSG00000232618.1	0.051384151	0.047833701	6.156739633	3.07E-09	1.12E-07	9.092610116	ENSG00000232618	ENSG00000232618	RP11-439L18.1
ENSG00000231028.4	-0.101628347	0.13582272	-6.146742833	3.24E-09	1.18E-07	9.039243127	ENSG00000231028	ENSG00000231028	LINC00271
ENSG00000251141.1	-5.577078394	5.486345562	-6.13733554	3.41E-09	1.23E-07	8.989080949	ENSG00000251141	ENSG00000251141	RP11-53O19.1
ENSG00000267776.1	-1.869140234	4.18000506	-6.135678689	3.44E-09	1.24E-07	8.980251988	ENSG00000267776	ENSG00000267776	AC006116.24
ENSG00000248559.1	-0.120698146	0.267477711	-6.12922257	3.57E-09	1.28E-07	8.945865497	ENSG00000248559	ENSG00000248559	RP11-215P8.3
ENSG00000246640.1	-0.038585114	0.056660416	-6.128734206	3.58E-09	1.28E-07	8.943265454	ENSG00000246640	ENSG00000246640	RP11-1094H24.4
ENSG00000267787.1	0.293589899	0.536320279	6.126867378	3.61E-09	1.29E-07	8.933327888	ENSG00000267787	ENSG00000267787	RP11-35G9.5
ENSG00000259964.2	-0.017507258	0.014773289	-6.125913737	3.63E-09	1.30E-07	8.928252289	ENSG00000259964	ENSG00000259964	THSD4-AS1
ENSG00000230124.2	-0.475813069	0.95332586	-6.122711945	3.70E-09	1.31E-07	8.911215487	ENSG00000230124	ENSG00000230124	LHX4-AS1
ENSG00000225265.1	-0.672852077	1.312516213	-6.117342509	3.81E-09	1.35E-07	8.882659232	ENSG00000225265	ENSG00000225265	TAF1A-AS1
ENSG00000231467.2	-0.087249807	0.055627683	-6.116875525	3.82E-09	1.35E-07	8.880176538	ENSG00000231467	ENSG00000231467	RP5-1170K4.7
ENSG00000146666.4	0.088223086	0.086269883	6.114466129	3.87E-09	1.36E-07	8.867369325	ENSG00000146666	ENSG00000146666	LINC00525
ENSG00000261523.1	-0.140180591	0.229095358	-6.106001725	4.05E-09	1.42E-07	8.82240584	ENSG00000261523	ENSG00000261523	RP11-82O18.2
ENSG00000267666.1	-0.074872144	0.092039606	-6.103359549	4.11E-09	1.44E-07	8.808379761	ENSG00000267666	ENSG00000267666	AC004156.3
ENSG00000228487.1	-0.169629793	0.317449918	-6.100804231	4.16E-09	1.45E-07	8.794819006	ENSG00000228487	ENSG00000228487	RP13-225O21.2
ENSG00000234459.1	-0.209521811	0.190266021	-6.099910862	4.18E-09	1.45E-07	8.790078991	ENSG00000234459	ENSG00000234459	AC002064.4
ENSG00000270265.1	-0.188668861	0.330691777	-6.099875734	4.18E-09	1.45E-07	8.789892619	ENSG00000270265	ENSG00000270265	RP11-731D1.4
ENSG00000227245.1	-0.042556696	0.059494243	-6.095134398	4.29E-09	1.49E-07	8.764744769	ENSG00000227245	ENSG00000227245	RP11-136C24.2
ENSG00000251095.2	-0.279925997	0.206983129	-6.094947491	4.30E-09	1.49E-07	8.763753719	ENSG00000251095	ENSG00000251095	RP11-115D19.1
ENSG00000241042.1	0.044566924	0.023634193	6.088913458	4.44E-09	1.53E-07	8.73177092	ENSG00000241042	ENSG00000241042	RP11-145M4.1
ENSG00000223473.1	-0.217371186	0.429766636	-6.087324491	4.48E-09	1.54E-07	8.723352622	ENSG00000223473	ENSG00000223473	GS1-124K5.3
ENSG00000269896.1	-0.44593811	0.782172848	-6.081160027	4.63E-09	1.59E-07	8.690708753	ENSG00000269896	ENSG00000269896	RP4-740C4.5
ENSG00000237914.1	0.042622665	0.021741226	6.080850721	4.64E-09	1.59E-07	8.689071461	ENSG00000237914	ENSG00000237914	SIRPG-AS1
ENSG00000224023.6	-0.34419944	0.825486116	-6.066863194	5.00E-09	1.71E-07	8.615093525	ENSG00000224023	ENSG00000224023	FLJ37035
ENSG00000237529.1	-0.047422232	0.054183057	-6.059191793	5.21E-09	1.77E-07	8.57457383	ENSG00000237529	ENSG00000237529	RP11-439K3.3
ENSG00000227920.2	0.018784689	0.010985535	6.053285372	5.38E-09	1.83E-07	8.543402329	ENSG00000227920	ENSG00000227920	RP1-153P14.5
ENSG00000255334.1	-0.050495847	0.057092605	-6.045751428	5.61E-09	1.90E-07	8.503673971	ENSG00000255334	ENSG00000255334	RP11-708L7.6
ENSG00000272005.1	-1.073636616	1.999283211	-6.041778081	5.73E-09	1.93E-07	8.482736217	ENSG00000272005	ENSG00000272005	NA
ENSG00000264727.1	-0.050332441	0.0518105	-6.034432832	5.96E-09	2.01E-07	8.44405678	ENSG00000264727	ENSG00000264727	RP11-680C21.1
ENSG00000272065.1	0.322965123	0.584123754	6.018831961	6.48E-09	2.18E-07	8.362019211	ENSG00000272065	ENSG00000272065	NA
ENSG00000197813.4	0.426221623	0.548060922	6.01387888	6.65E-09	2.23E-07	8.33600613	ENSG00000197813	ENSG00000197813	CTC-301O7.4
ENSG00000262879.1	-0.315957343	0.922214975	-6.013174281	6.68E-09	2.23E-07	8.332306931	ENSG00000262879	ENSG00000262879	RP11-156P1.3
ENSG00000227719.1	-1.018878665	1.490393489	-6.007583687	6.88E-09	2.29E-07	8.302967272	ENSG00000227719	ENSG00000227719	AC006042.6
ENSG00000234390.4	-0.246359701	0.663835291	-6.006530846	6.92E-09	2.30E-07	8.297444177	ENSG00000234390	ENSG00000234390	USP27X-AS1
ENSG00000248991.1	0.09313476	0.046921103	5.995930918	7.33E-09	2.43E-07	8.241878005	ENSG00000248991	ENSG00000248991	RP11-73G16.2
ENSG00000230526.1	0.056955708	0.063208806	5.988975932	7.60E-09	2.51E-07	8.20545859	ENSG00000230526	ENSG00000230526	RP11-472G21.2
ENSG00000259225.2	0.166760829	0.124141003	5.983937797	7.81E-09	2.58E-07	8.179096237	ENSG00000259225	ENSG00000259225	RP11-1008C21.1
ENSG00000240770.1	0.018270987	0.012611264	5.979019311	8.02E-09	2.64E-07	8.153375829	ENSG00000240770	ENSG00000240770	C21orf91-OT1
ENSG00000268804.1	0.166141614	0.083179549	5.975484005	8.17E-09	2.68E-07	8.134898226	ENSG00000268804	ENSG00000268804	RP11-542M13.3
ENSG00000247735.2	-0.187802163	0.337764786	-5.97201391	8.33E-09	2.72E-07	8.116769343	ENSG00000247735	ENSG00000247735	CTD-2574D22.2
ENSG00000237513.1	0.343271992	0.274661609	5.971711923	8.34E-09	2.72E-07	8.115192036	ENSG00000237513	ENSG00000237513	RP11-325F22.2
ENSG00000254164.1	-2.061524085	1.234060697	-5.965992433	8.60E-09	2.80E-07	8.085329795	ENSG00000254164	ENSG00000254164	CTB-33O18.2
ENSG00000231858.1	0.057146603	0.043654075	5.96330443	8.72E-09	2.83E-07	8.071302703	ENSG00000231858	ENSG00000231858	AC067945.4
ENSG00000231121.2	-0.211930192	0.17545006	-5.962796376	8.75E-09	2.83E-07	8.068652002	ENSG00000231121	ENSG00000231121	RP1-34H18.1
ENSG00000243795.1	0.023117512	0.032028367	5.960079248	8.87E-09	2.87E-07	8.054478595	ENSG00000243795	ENSG00000243795	RP11-572M11.3
ENSG00000263982.1	-0.097672485	0.125604816	-5.952229146	9.25E-09	2.98E-07	8.013556965	ENSG00000263982	ENSG00000263982	RP11-504I13.3
ENSG00000260655.1	1.790908033	1.047829367	5.948995729	9.41E-09	3.02E-07	7.996713226	ENSG00000260655	ENSG00000260655	NA
ENSG00000258955.1	0.236109895	0.390670797	5.948565797	9.43E-09	3.02E-07	7.994474106	ENSG00000258955	ENSG00000258955	LINC00519
ENSG00000269619.1	-0.34143361	0.378865575	-5.945312829	9.60E-09	3.07E-07	7.977536305	ENSG00000269619	ENSG00000269619	NA
ENSG00000224505.2	-0.236459028	0.373386997	-5.943990293	9.67E-09	3.08E-07	7.970651996	ENSG00000224505	ENSG00000224505	AC002117.1
ENSG00000227372.6	-1.224387636	3.70657975	-5.942570952	9.74E-09	3.10E-07	7.963265046	ENSG00000227372	ENSG00000227372	TP73-AS1
ENSG00000227373.1	0.035703541	0.047488704	5.941512593	9.80E-09	3.11E-07	7.95775768	ENSG00000227373	ENSG00000227373	RP11-160H22.5
ENSG00000235880.1	0.020600881	0.014745191	5.939496253	9.90E-09	3.13E-07	7.94726731	ENSG00000235880	ENSG00000235880	RP11-59O6.3
ENSG00000231150.1	0.017288355	0.01024855	5.925903811	1.06E-08	3.36E-07	7.87661944	ENSG00000231150	ENSG00000231150	RP1-207H1.3
ENSG00000224424.7	-0.281962482	0.564724699	-5.925278402	1.07E-08	3.36E-07	7.87337173	ENSG00000224424	ENSG00000224424	PRKAR2A-AS1
ENSG00000251131.1	0.167680331	0.215224067	5.924161275	1.07E-08	3.38E-07	7.867571197	ENSG00000251131	ENSG00000251131	CTD-2035E11.3
ENSG00000260526.1	-0.231036372	0.496884374	-5.923659017	1.08E-08	3.38E-07	7.864963549	ENSG00000260526	ENSG00000260526	RP11-73K9.2
ENSG00000260005.2	0.129856395	0.221882194	5.9218298	1.09E-08	3.40E-07	7.855467944	ENSG00000260005	ENSG00000260005	AC027601.1
ENSG00000259116.1	-0.175182772	0.285653539	-5.91577051	1.12E-08	3.50E-07	7.824029336	ENSG00000259116	ENSG00000259116	RP11-973N13.4
ENSG00000273015.1	-1.956834227	5.153636236	-5.915461426	1.13E-08	3.50E-07	7.822426295	ENSG00000273015	ENSG00000273015	RP11-352M15.2
ENSG00000268230.1	-0.267849498	0.527718764	-5.911754039	1.15E-08	3.56E-07	7.803203134	ENSG00000268230	ENSG00000268230	CTD-2619J13.8
ENSG00000256427.1	0.190514723	0.150511385	5.910195049	1.16E-08	3.58E-07	7.795122305	ENSG00000256427	ENSG00000256427	RP11-118B22.4
ENSG00000259775.1	-0.382870917	0.6693431	-5.905934207	1.18E-08	3.66E-07	7.773044901	ENSG00000259775	ENSG00000259775	RP11-45P15.4
ENSG00000235078.1	0.126923796	0.167863501	5.904751119	1.19E-08	3.67E-07	7.76691688	ENSG00000235078	ENSG00000235078	AC142528.1
ENSG00000226312.3	0.041289719	0.062211567	5.904088826	1.19E-08	3.67E-07	7.763486816	ENSG00000226312	ENSG00000226312	CFLAR-AS1
ENSG00000241490.1	0.094645639	0.048370822	5.896445443	1.24E-08	3.82E-07	7.723921978	ENSG00000241490	ENSG00000241490	RP11-553L6.2
ENSG00000253893.2	-0.082891898	0.137054767	-5.89255113	1.27E-08	3.89E-07	7.703778391	ENSG00000253893	ENSG00000253893	FAM85B
ENSG00000260555.1	-0.017836341	0.025262405	-5.88658374	1.31E-08	4.00E-07	7.672931014	ENSG00000260555	ENSG00000260555	RP11-728K20.2
ENSG00000234290.2	0.292784716	0.465407846	5.877418775	1.38E-08	4.19E-07	7.625599928	ENSG00000234290	ENSG00000234290	AC116366.6
ENSG00000228043.1	-0.122922804	0.260775163	-5.87371275	1.40E-08	4.25E-07	7.606476417	ENSG00000228043	ENSG00000228043	AC097721.2
ENSG00000229431.1	0.154205906	0.339230119	5.873694499	1.40E-08	4.25E-07	7.606382261	ENSG00000229431	ENSG00000229431	RP1-92O14.6
ENSG00000235419.1	0.030665577	0.037513908	5.871107091	1.42E-08	4.30E-07	7.593036331	ENSG00000235419	ENSG00000235419	AC010149.4
ENSG00000230322.1	0.014662254	0.010148055	5.862260923	1.49E-08	4.50E-07	7.547440872	ENSG00000230322	ENSG00000230322	RP3-323N1.2
ENSG00000272068.1	-1.407042799	1.079713664	-5.855054762	1.55E-08	4.66E-07	7.510336589	ENSG00000272068	ENSG00000272068	RP11-284F21.9
ENSG00000229271.1	0.030170327	0.016921814	5.854452855	1.55E-08	4.66E-07	7.507238942	ENSG00000229271	ENSG00000229271	AC091493.2
ENSG00000235172.3	0.02932989	0.041271284	5.851163332	1.58E-08	4.73E-07	7.490314005	ENSG00000235172	ENSG00000235172	LINC01366
ENSG00000257808.1	-0.156840278	0.185520402	-5.850296104	1.59E-08	4.74E-07	7.485853215	ENSG00000257808	ENSG00000257808	RP11-1136G11.8
ENSG00000271327.1	-0.186264238	0.334563582	-5.836952903	1.70E-08	5.08E-07	7.417282081	ENSG00000271327	ENSG00000271327	RP11-1109F11.3
ENSG00000268670.1	-0.134493518	0.206890819	-5.828718275	1.78E-08	5.29E-07	7.375022872	ENSG00000268670	ENSG00000268670	CTD-2622I13.3
ENSG00000212766.5	-1.894970642	1.635786972	-5.816729628	1.89E-08	5.62E-07	7.313578827	ENSG00000212766	ENSG00000212766	EWSAT1
ENSG00000188825.9	-0.237528378	0.517656581	-5.810355358	1.96E-08	5.79E-07	7.280948358	ENSG00000188825	ENSG00000188825	LINC00910
ENSG00000253519.1	0.013937475	0.009946343	5.810044697	1.96E-08	5.79E-07	7.279358747	ENSG00000253519	ENSG00000253519	AC106801.1
ENSG00000272452.1	-0.556832553	1.226779536	-5.807804479	1.98E-08	5.85E-07	7.267897739	ENSG00000272452	ENSG00000272452	NA
ENSG00000251602.2	-0.491194464	0.963154746	-5.807207975	1.99E-08	5.85E-07	7.264846574	ENSG00000251602	ENSG00000251602	RP11-521B24.3
ENSG00000263214.1	-0.387835309	0.638999132	-5.798391196	2.08E-08	6.11E-07	7.219775652	ENSG00000263214	ENSG00000263214	ZNF205-AS1
ENSG00000245164.2	0.837339366	0.42231206	5.797034631	2.10E-08	6.14E-07	7.212845554	ENSG00000245164	ENSG00000245164	LINC00861
ENSG00000255495.1	-0.420928091	0.705128339	-5.795743723	2.11E-08	6.17E-07	7.206252006	ENSG00000255495	ENSG00000255495	AC145124.2
ENSG00000228408.1	0.008670723	0.008107001	5.780527575	2.29E-08	6.67E-07	7.128616445	ENSG00000228408	ENSG00000228408	RP1-111D6.3
ENSG00000271420.1	-0.386177343	0.56529799	-5.776456645	2.34E-08	6.79E-07	7.107872002	ENSG00000271420	ENSG00000271420	RP5-1057J7.7
ENSG00000122043.6	0.025205529	0.014903596	5.773034828	2.38E-08	6.90E-07	7.090443842	ENSG00000122043	ENSG00000122043	LINC00544
ENSG00000229153.1	0.039554222	0.056752132	5.767285562	2.45E-08	7.09E-07	7.061179018	ENSG00000229153	ENSG00000229153	EPHA1-AS1
ENSG00000261669.1	-0.086521179	0.140193556	-5.766592894	2.46E-08	7.10E-07	7.057654701	ENSG00000261669	ENSG00000261669	CTD-2515A14.1
ENSG00000215765.3	0.004789937	0.002599935	5.761400293	2.53E-08	7.28E-07	7.031244808	ENSG00000215765	ENSG00000215765	CTB-61M7.1
ENSG00000236990.1	0.00788572	0.006347699	5.75062911	2.67E-08	7.68E-07	6.976519439	ENSG00000236990	ENSG00000236990	RP11-433J20.1
ENSG00000261488.1	-0.770360751	0.842590819	-5.745286419	2.75E-08	7.88E-07	6.949403564	ENSG00000261488	ENSG00000261488	RP11-757F18.5
ENSG00000229891.1	1.492225286	1.410185792	5.743075354	2.78E-08	7.96E-07	6.938187296	ENSG00000229891	ENSG00000229891	LINC01315
ENSG00000269923.1	-0.027044935	0.064498534	-5.741357154	2.81E-08	8.01E-07	6.929473493	ENSG00000269923	ENSG00000269923	NA
ENSG00000176320.2	0.024171907	0.020796426	5.739672618	2.83E-08	8.05E-07	6.920932344	ENSG00000176320	ENSG00000176320	RP11-404O13.5
ENSG00000272669.1	0.520330115	0.944953846	5.739546476	2.83E-08	8.05E-07	6.920292837	ENSG00000272669	ENSG00000272669	RP3-508I15.21
ENSG00000232233.1	0.025681166	0.022550593	5.737816205	2.86E-08	8.10E-07	6.911521919	ENSG00000232233	ENSG00000232233	RP11-573D15.2
ENSG00000231106.2	2.893678115	1.880930469	5.735178273	2.90E-08	8.20E-07	6.89815385	ENSG00000231106	ENSG00000231106	LINC01436
ENSG00000245532.4	-4.126335772	11.46936388	-5.730695117	2.97E-08	8.37E-07	6.875445587	ENSG00000245532	ENSG00000245532	NEAT1
ENSG00000232259.1	-0.041373799	0.05417075	-5.724274557	3.07E-08	8.64E-07	6.842947426	ENSG00000232259	ENSG00000232259	RP11-4C20.3
ENSG00000234902.2	0.030767375	0.040839218	5.718801259	3.16E-08	8.86E-07	6.8152658	ENSG00000234902	ENSG00000234902	AC007879.2
ENSG00000251009.2	0.023607762	0.01426541	5.713609339	3.24E-08	9.08E-07	6.789025903	ENSG00000251009	ENSG00000251009	RP13-494C23.1
ENSG00000223850.1	0.014097816	0.009505197	5.713288766	3.25E-08	9.08E-07	6.787406323	ENSG00000223850	ENSG00000223850	MYCNUT
ENSG00000224031.1	-0.035675568	0.044790914	-5.709172268	3.32E-08	9.26E-07	6.76661539	ENSG00000224031	ENSG00000224031	TCEAL3-AS1
ENSG00000227495.1	0.167699551	0.238209293	5.708506654	3.33E-08	9.27E-07	6.763254687	ENSG00000227495	ENSG00000227495	AC109333.10
ENSG00000242407.1	0.02000953	0.011677844	5.705550593	3.38E-08	9.39E-07	6.74833307	ENSG00000242407	ENSG00000242407	CTD-2377D24.4
ENSG00000244620.1	0.202473491	0.102118654	5.702276115	3.44E-08	9.53E-07	6.731811024	ENSG00000244620	ENSG00000244620	AL122127.25
ENSG00000267504.1	-0.034502383	0.039201402	-5.696592266	3.54E-08	9.79E-07	6.703149189	ENSG00000267504	ENSG00000267504	RP11-845C23.2
ENSG00000272758.1	-0.182405863	0.454902626	-5.691899617	3.63E-08	1.00E-06	6.679502092	ENSG00000272758	ENSG00000272758	RP11-299J3.8
ENSG00000230438.5	0.833070753	1.044029329	5.689101754	3.68E-08	1.01E-06	6.665410243	ENSG00000230438	ENSG00000230438	SERPINB9P1
ENSG00000136315.3	0.028355099	0.031034155	5.687946398	3.70E-08	1.02E-06	6.659592667	ENSG00000136315	ENSG00000136315	RP11-84C10.2
ENSG00000262222.1	0.400213123	0.668635733	5.68611373	3.74E-08	1.02E-06	6.650366461	ENSG00000262222	ENSG00000262222	RP11-876N24.4
ENSG00000251169.2	-0.523681054	0.52950389	-5.682443317	3.81E-08	1.04E-06	6.631895322	ENSG00000251169	ENSG00000251169	AC005355.2
ENSG00000233508.1	-1.108242205	0.814684559	-5.678114335	3.89E-08	1.06E-06	6.610121686	ENSG00000233508	ENSG00000233508	RP1-269M15.3
ENSG00000273014.1	-1.174843929	2.414468883	-5.675036694	3.96E-08	1.08E-06	6.594649684	ENSG00000273014	ENSG00000273014	RP11-225B17.2
ENSG00000232759.1	0.115812596	0.096663572	5.672730475	4.00E-08	1.09E-06	6.583059998	ENSG00000232759	ENSG00000232759	AC002480.3
ENSG00000225541.1	0.162711283	0.113793881	5.667152566	4.12E-08	1.12E-06	6.555043636	ENSG00000225541	ENSG00000225541	AC002480.5
ENSG00000225791.2	-0.685602122	2.37793009	-5.663759889	4.19E-08	1.14E-06	6.538013435	ENSG00000225791	ENSG00000225791	TRAM2-AS1
ENSG00000260034.1	-0.014904151	0.022724928	-5.660660879	4.26E-08	1.15E-06	6.522464174	ENSG00000260034	ENSG00000260034	LCMT1-AS2
ENSG00000260136.1	-0.553772929	1.208843114	-5.653444975	4.42E-08	1.19E-06	6.486283685	ENSG00000260136	ENSG00000260136	CTD-2270L9.4
ENSG00000205537.2	0.02462035	0.030545103	5.64813198	4.54E-08	1.22E-06	6.459666971	ENSG00000205537	ENSG00000205537	RP11-89H19.1
ENSG00000267348.2	-0.46252982	0.793377545	-5.64650797	4.58E-08	1.23E-06	6.451534936	ENSG00000267348	ENSG00000267348	CTB-179K24.3
ENSG00000253535.1	0.052342813	0.030246326	5.638315285	4.78E-08	1.28E-06	6.410538383	ENSG00000253535	ENSG00000253535	RP11-624C23.1
ENSG00000253842.1	0.020382601	0.012398191	5.633068496	4.91E-08	1.31E-06	6.384307221	ENSG00000253842	ENSG00000253842	KB-173C10.1
ENSG00000225889.3	0.222372399	0.257984582	5.628185015	5.03E-08	1.34E-06	6.35990925	ENSG00000225889	ENSG00000225889	AC074289.1
ENSG00000205913.2	-0.146213675	0.285442605	-5.61644472	5.34E-08	1.42E-06	6.301321024	ENSG00000205913	ENSG00000205913	SRRM2-AS1
ENSG00000273307.1	0.065224629	0.059026086	5.610970298	5.50E-08	1.46E-06	6.274033883	ENSG00000273307	ENSG00000273307	RP11-58E21.7
ENSG00000270876.1	-0.086224141	0.112749266	-5.610368894	5.51E-08	1.46E-06	6.271037444	ENSG00000270876	ENSG00000270876	ZNF30-AS1
ENSG00000259725.1	-1.214821054	1.311864664	-5.606831944	5.61E-08	1.49E-06	6.253419931	ENSG00000259725	ENSG00000259725	CTD-3032H12.1
ENSG00000237556.1	-0.011208576	0.00698865	-5.599708045	5.82E-08	1.54E-06	6.217961815	ENSG00000237556	ENSG00000237556	KCND3-AS1
ENSG00000246339.4	-0.06371924	0.110346196	-5.590933358	6.09E-08	1.60E-06	6.174334883	ENSG00000246339	ENSG00000246339	EXTL3-AS1
ENSG00000231621.1	0.381223251	0.209181945	5.583513784	6.32E-08	1.66E-06	6.137486601	ENSG00000231621	ENSG00000231621	AC013264.2
ENSG00000247572.3	-0.291430236	0.999518538	-5.582521487	6.36E-08	1.67E-06	6.132561358	ENSG00000247572	ENSG00000247572	CKMT2-AS1
ENSG00000185433.4	0.080756258	0.044318148	5.580267111	6.43E-08	1.68E-06	6.121374323	ENSG00000185433	ENSG00000185433	LINC00158
ENSG00000273112.1	1.023636889	1.401349979	5.580129809	6.43E-08	1.68E-06	6.120693091	ENSG00000273112	ENSG00000273112	RP11-25K21.6
ENSG00000259793.1	-0.491819402	0.51827227	-5.571023411	6.74E-08	1.76E-06	6.07554018	ENSG00000259793	ENSG00000259793	RP11-400N9.1
ENSG00000203739.3	0.086813613	0.223002014	5.570711991	6.75E-08	1.76E-06	6.073997052	ENSG00000203739	ENSG00000203739	RP11-296O14.3
ENSG00000263325.1	-0.209905298	0.33198493	-5.565924505	6.92E-08	1.80E-06	6.050282774	ENSG00000263325	ENSG00000263325	LA16c-325D7.1
ENSG00000248866.1	-0.511834949	1.5982568	-5.563065185	7.02E-08	1.82E-06	6.036126969	ENSG00000248866	ENSG00000248866	USP46-AS1
ENSG00000268049.1	-0.703243723	1.262783641	-5.560765031	7.10E-08	1.84E-06	6.02474354	ENSG00000268049	ENSG00000268049	CTD-2619J13.9
ENSG00000272732.1	-0.293407	0.443682565	-5.55772865	7.21E-08	1.86E-06	6.009722103	ENSG00000272732	ENSG00000272732	RP5-1159O4.2
ENSG00000260565.2	-0.431524542	1.009957908	-5.547662183	7.59E-08	1.95E-06	5.959967164	ENSG00000260565	ENSG00000260565	CTD-2270P14.1
ENSG00000245904.2	0.055133654	0.049938389	5.547461334	7.59E-08	1.95E-06	5.958975149	ENSG00000245904	ENSG00000245904	RP11-796E2.4
ENSG00000257151.1	-0.640244632	0.804065231	-5.54530798	7.68E-08	1.97E-06	5.94834125	ENSG00000257151	ENSG00000257151	PWAR6
ENSG00000249036.1	0.014058785	0.009490478	5.544674616	7.70E-08	1.97E-06	5.945214119	ENSG00000249036	ENSG00000249036	RP11-625I7.1
ENSG00000228655.2	0.048378337	0.034017798	5.542864768	7.77E-08	1.99E-06	5.936279822	ENSG00000228655	ENSG00000228655	AC096558.1
ENSG00000232518.1	0.014457058	0.009791833	5.532549892	8.19E-08	2.09E-06	5.88540364	ENSG00000232518	ENSG00000232518	AC074366.3
ENSG00000267682.1	-0.133770107	0.231365555	-5.52929253	8.33E-08	2.12E-06	5.869352575	ENSG00000267682	ENSG00000267682	CTD-3220F14.2
ENSG00000235049.1	-0.389225547	0.447162582	-5.528200252	8.37E-08	2.13E-06	5.863971875	ENSG00000235049	ENSG00000235049	LINC00940
ENSG00000267715.1	-0.236935477	0.272172761	-5.5268272	8.43E-08	2.14E-06	5.857209216	ENSG00000267715	ENSG00000267715	NA
ENSG00000244265.1	-0.587035889	0.61215863	-5.523374489	8.58E-08	2.17E-06	5.840209426	ENSG00000244265	ENSG00000244265	SIAH2-AS1
ENSG00000234437.1	-0.023478598	0.022026175	-5.522796774	8.60E-08	2.17E-06	5.837365792	ENSG00000234437	ENSG00000234437	NA
ENSG00000263272.1	-0.288505141	0.649931891	-5.519440981	8.75E-08	2.21E-06	5.820852424	ENSG00000263272	ENSG00000263272	CTC-524C5.2
ENSG00000250541.1	0.016944695	0.009944708	5.517643876	8.83E-08	2.22E-06	5.812012333	ENSG00000250541	ENSG00000250541	RP11-302F12.10
ENSG00000256448.1	0.081071623	0.11053068	5.514942048	8.95E-08	2.24E-06	5.798726053	ENSG00000256448	ENSG00000256448	RP11-809N8.4
ENSG00000263327.2	-0.340113942	1.113832465	-5.514795572	8.96E-08	2.24E-06	5.798005898	ENSG00000263327	ENSG00000263327	TAPT1-AS1
ENSG00000230751.1	-0.03600136	0.044415543	-5.510970731	9.13E-08	2.28E-06	5.779206207	ENSG00000230751	ENSG00000230751	AC007036.4
ENSG00000251136.4	0.324047571	0.700582865	5.51072024	9.15E-08	2.28E-06	5.777975361	ENSG00000251136	ENSG00000251136	RP11-37B2.1
ENSG00000269867.1	-3.282771789	7.124229558	-5.509039804	9.22E-08	2.30E-06	5.769719245	ENSG00000269867	ENSG00000269867	CTD-2583A14.8
ENSG00000223823.1	-0.083900337	0.094570189	-5.508334069	9.26E-08	2.30E-06	5.766252501	ENSG00000223823	ENSG00000223823	LINC01342
ENSG00000228065.6	-0.091110862	0.173894228	-5.504883662	9.42E-08	2.34E-06	5.749308204	ENSG00000228065	ENSG00000228065	LINC01515
ENSG00000259436.1	0.204827993	0.149559289	5.502682311	9.52E-08	2.36E-06	5.738502093	ENSG00000259436	ENSG00000259436	CTC-378H22.2
ENSG00000205837.3	0.054963969	0.052667628	5.492432219	1.00E-07	2.48E-06	5.688230152	ENSG00000205837	ENSG00000205837	LINC00487
ENSG00000268845.1	0.046148955	0.045559426	5.490054927	1.01E-07	2.50E-06	5.676581049	ENSG00000268845	ENSG00000268845	RP11-1137G4.3
ENSG00000227508.2	0.017915699	0.015912842	5.489824059	1.02E-07	2.50E-06	5.675449972	ENSG00000227508	ENSG00000227508	FLJ38122
ENSG00000267010.1	0.378671603	1.162497328	5.475408048	1.09E-07	2.68E-06	5.604895686	ENSG00000267010	ENSG00000267010	NA
ENSG00000232545.1	-0.166302358	0.270046387	-5.47130022	1.12E-07	2.73E-06	5.584817767	ENSG00000232545	ENSG00000232545	KB-318B8.7
ENSG00000233081.1	0.108760408	0.145232731	5.462018423	1.17E-07	2.86E-06	5.539494197	ENSG00000233081	ENSG00000233081	RP11-440G5.2
ENSG00000272374.1	-0.094425815	0.225475552	-5.458012407	1.19E-07	2.91E-06	5.519951128	ENSG00000272374	ENSG00000272374	RP3-329A5.8
ENSG00000251412.1	-0.005971739	0.004223197	-5.452716287	1.22E-07	2.98E-06	5.494131549	ENSG00000251412	ENSG00000251412	AC006296.1
ENSG00000262171.1	-0.033730531	0.048176903	-5.451382861	1.23E-07	3.00E-06	5.48763393	ENSG00000262171	ENSG00000262171	CTA-972D3.2
ENSG00000273270.1	-0.437252652	1.297907259	-5.448030826	1.25E-07	3.04E-06	5.471305366	ENSG00000273270	ENSG00000273270	RP11-212P7.2
ENSG00000230515.1	0.021007435	0.015190607	5.446416789	1.26E-07	3.06E-06	5.463445801	ENSG00000230515	ENSG00000230515	AC092580.3
ENSG00000271917.1	-0.022008627	0.023025166	-5.44575331	1.27E-07	3.07E-06	5.460215515	ENSG00000271917	ENSG00000271917	RP11-506O24.2
ENSG00000266947.1	0.189453089	0.36949263	5.443808249	1.28E-07	3.09E-06	5.450747347	ENSG00000266947	ENSG00000266947	RP11-799D4.4
ENSG00000260349.1	-2.193754597	5.243117098	-5.443279905	1.28E-07	3.09E-06	5.448175931	ENSG00000260349	ENSG00000260349	RP11-473I1.5
ENSG00000225886.1	0.31528886	0.320152903	5.442092026	1.29E-07	3.11E-06	5.442395307	ENSG00000225886	ENSG00000225886	RP11-288L9.4
ENSG00000240057.1	0.029425839	0.06126607	5.441253623	1.30E-07	3.11E-06	5.43831595	ENSG00000240057	ENSG00000240057	RP11-572M11.4
ENSG00000253140.1	0.033955259	0.022427034	5.437366466	1.32E-07	3.17E-06	5.41940891	ENSG00000253140	ENSG00000253140	RP11-567J20.3
ENSG00000235749.2	-0.106062838	0.098183643	-5.436116051	1.33E-07	3.18E-06	5.413329165	ENSG00000235749	ENSG00000235749	RP11-634B7.4
ENSG00000261270.1	0.322717338	0.770244941	5.432267767	1.36E-07	3.24E-06	5.39462497	ENSG00000261270	ENSG00000261270	RP11-325K4.3
ENSG00000235831.2	0.400723402	0.738822499	5.431160438	1.36E-07	3.25E-06	5.389244831	ENSG00000235831	ENSG00000235831	BHLHE40-AS1
ENSG00000257452.1	0.015389443	0.015585736	5.426976137	1.39E-07	3.31E-06	5.368922462	ENSG00000257452	ENSG00000257452	RP1-71H24.1
ENSG00000235888.1	0.021626714	0.033563208	5.426520023	1.40E-07	3.31E-06	5.366707942	ENSG00000235888	ENSG00000235888	AF064858.8
ENSG00000265451.1	0.085453992	0.142827	5.419989893	1.44E-07	3.42E-06	5.335018899	ENSG00000265451	ENSG00000265451	RP11-204L24.2
ENSG00000254777.1	0.122254986	0.134661003	5.413873472	1.49E-07	3.52E-06	5.305364585	ENSG00000254777	ENSG00000254777	AC022182.1
ENSG00000233117.2	-0.132260167	0.23405358	-5.410089839	1.51E-07	3.58E-06	5.287033489	ENSG00000233117	ENSG00000233117	LINC00702
ENSG00000204758.3	-0.082694313	0.158755948	-5.408831168	1.52E-07	3.59E-06	5.280937657	ENSG00000204758	ENSG00000204758	CTC-308K20.1
ENSG00000260425.1	-0.483623633	0.859369634	-5.399895667	1.59E-07	3.75E-06	5.237694359	ENSG00000260425	ENSG00000260425	LA16c-316G12.2
ENSG00000256443.1	-0.432477214	0.487878184	-5.389785719	1.68E-07	3.93E-06	5.18883499	ENSG00000256443	ENSG00000256443	RP11-794G24.1
ENSG00000228013.1	0.034689972	0.066075343	5.388783178	1.68E-07	3.95E-06	5.183993824	ENSG00000228013	ENSG00000228013	RP11-350G8.5
ENSG00000250522.1	-0.111227953	0.149368373	-5.388356887	1.69E-07	3.95E-06	5.181935523	ENSG00000250522	ENSG00000250522	AC004066.3
ENSG00000261766.1	-0.149044098	0.304514177	-5.384620021	1.72E-07	4.01E-06	5.163897947	ENSG00000261766	ENSG00000261766	RP11-22P6.2
ENSG00000235652.3	-0.236477392	0.535793002	-5.382651126	1.74E-07	4.05E-06	5.154398191	ENSG00000235652	ENSG00000235652	RP11-545I5.3
ENSG00000248932.1	-0.313056176	0.848290406	-5.37178493	1.83E-07	4.26E-06	5.102018813	ENSG00000248932	ENSG00000248932	RP11-319G6.1
ENSG00000261888.1	-0.271709248	0.363119572	-5.371217599	1.84E-07	4.27E-06	5.099286339	ENSG00000261888	ENSG00000261888	AC144831.1
ENSG00000267416.1	1.419412962	0.966316071	5.364219245	1.90E-07	4.41E-06	5.065598373	ENSG00000267416	ENSG00000267416	CTD-2319I12.2
ENSG00000267705.1	0.475509123	1.422958031	5.356128333	1.98E-07	4.58E-06	5.026694254	ENSG00000267705	ENSG00000267705	RP11-108P20.3
ENSG00000236869.1	-0.118489432	0.249572383	-5.354867185	1.99E-07	4.60E-06	5.02063435	ENSG00000236869	ENSG00000236869	RP11-944L7.4
ENSG00000267272.1	0.119540126	0.160939955	5.354478786	2.00E-07	4.60E-06	5.018768293	ENSG00000267272	ENSG00000267272	LINC01140
ENSG00000272825.1	0.593664685	0.664050702	5.35082329	2.03E-07	4.68E-06	5.001210736	ENSG00000272825	ENSG00000272825	LL21NC02-1C16.2
ENSG00000236703.1	-0.183335945	0.218023035	-5.349213023	2.05E-07	4.70E-06	4.993479531	ENSG00000236703	ENSG00000236703	MYB-AS1
ENSG00000254226.1	-0.020304256	0.025568385	-5.348997204	2.05E-07	4.70E-06	4.99244348	ENSG00000254226	ENSG00000254226	CTB-12O2.1
ENSG00000233895.1	-0.257571721	0.523586371	-5.347970682	2.06E-07	4.72E-06	4.987516059	ENSG00000233895	ENSG00000233895	RP1-122P22.2
ENSG00000257534.1	-0.046877373	0.061710332	-5.34575741	2.08E-07	4.76E-06	4.976894646	ENSG00000257534	ENSG00000257534	RP11-834C11.10
ENSG00000245711.2	-0.092532511	0.164103562	-5.344748229	2.09E-07	4.77E-06	4.972052773	ENSG00000245711	ENSG00000245711	NADK2-AS1
ENSG00000224805.2	-0.529258268	0.85233838	-5.344498489	2.10E-07	4.77E-06	4.970854675	ENSG00000224805	ENSG00000224805	LINC00853
ENSG00000233755.1	0.009845081	0.006244281	5.341298705	2.13E-07	4.84E-06	4.955508007	ENSG00000233755	ENSG00000233755	RP4-799D16.1
ENSG00000250714.3	0.698314243	1.507238686	5.340267635	2.14E-07	4.86E-06	4.950564374	ENSG00000250714	ENSG00000250714	RP11-1149O23.4
ENSG00000257226.1	0.046401965	0.027315513	5.339335964	2.15E-07	4.86E-06	4.946097979	ENSG00000257226	ENSG00000257226	CTD-2252P21.1
ENSG00000261114.1	0.286909302	0.702905704	5.339126624	2.15E-07	4.86E-06	4.945094494	ENSG00000261114	ENSG00000261114	RP11-325K4.2
ENSG00000270010.1	-0.394606011	0.839388185	-5.33889062	2.16E-07	4.86E-06	4.943963232	ENSG00000270010	ENSG00000270010	CTD-2132N18.4
ENSG00000233237.2	-0.677327233	0.770361041	-5.333304452	2.22E-07	4.99E-06	4.917197991	ENSG00000233237	ENSG00000233237	LINC00472
ENSG00000271816.1	-0.413229697	1.15900992	-5.324868103	2.31E-07	5.19E-06	4.876818487	ENSG00000271816	ENSG00000271816	BMS1P4
ENSG00000180769.4	-0.130288855	0.294621942	-5.323360331	2.33E-07	5.22E-06	4.869607049	ENSG00000180769	ENSG00000180769	WDFY3-AS2
ENSG00000227210.1	-0.140966963	0.255546398	-5.322212803	2.34E-07	5.24E-06	4.864119679	ENSG00000227210	ENSG00000227210	AC079145.4
ENSG00000258789.1	-0.182594867	0.242121606	-5.321874105	2.34E-07	5.24E-06	4.862500238	ENSG00000258789	ENSG00000258789	RP11-507K2.3
ENSG00000214922.5	0.1812641	0.357027543	5.321466298	2.35E-07	5.24E-06	4.860550467	ENSG00000214922	ENSG00000214922	HLA-F-AS1
ENSG00000246582.2	0.732757792	1.610310698	5.316775015	2.40E-07	5.35E-06	4.838129417	ENSG00000246582	ENSG00000246582	RP11-1149O23.3
ENSG00000237233.2	-0.102580788	0.092289188	-5.316685187	2.40E-07	5.35E-06	4.837700249	ENSG00000237233	ENSG00000237233	TMEM26-AS1
ENSG00000204581.2	-0.059984951	0.091112924	-5.315927613	2.41E-07	5.36E-06	4.834081093	ENSG00000204581	ENSG00000204581	AC096670.3
ENSG00000272555.1	0.108827716	0.15858166	5.311547717	2.47E-07	5.47E-06	4.813164996	ENSG00000272555	ENSG00000272555	RP11-459I19.1
ENSG00000214803.3	0.027221429	0.027722258	5.308173264	2.51E-07	5.55E-06	4.797059672	ENSG00000214803	ENSG00000214803	RP11-37N22.1
ENSG00000258929.2	0.294275717	0.355134207	5.307385068	2.52E-07	5.56E-06	4.793298999	ENSG00000258929	ENSG00000258929	RP11-58E21.3
ENSG00000225963.3	0.176211483	0.218762253	5.306861258	2.52E-07	5.57E-06	4.790800017	ENSG00000225963	ENSG00000225963	AC009950.2
ENSG00000263220.1	-0.059500646	0.090092512	-5.305821525	2.54E-07	5.58E-06	4.785840261	ENSG00000263220	ENSG00000263220	RP11-420A6.2
ENSG00000264491.1	-0.137884519	0.157382349	-5.303690134	2.56E-07	5.63E-06	4.775675462	ENSG00000264491	ENSG00000264491	RP11-349A8.3
ENSG00000266256.1	-0.112264468	0.123191863	-5.303407504	2.57E-07	5.63E-06	4.77432782	ENSG00000266256	ENSG00000266256	LINC00683
ENSG00000273369.1	-0.185077417	0.508113547	-5.303190939	2.57E-07	5.63E-06	4.773295225	ENSG00000273369	ENSG00000273369	RP11-700J17.1
ENSG00000227354.2	-0.18085584	0.422531057	-5.301085037	2.60E-07	5.68E-06	4.763255908	ENSG00000227354	ENSG00000227354	RBM26-AS1
ENSG00000270344.1	-0.355295948	0.905620385	-5.29842398	2.63E-07	5.74E-06	4.750574551	ENSG00000270344	ENSG00000270344	RP11-734K2.4
ENSG00000226281.2	0.049432275	0.072957278	5.293662278	2.69E-07	5.87E-06	4.727895087	ENSG00000226281	ENSG00000226281	RP1-80N2.2
ENSG00000255886.1	-0.013654973	0.012809476	-5.291651685	2.72E-07	5.91E-06	4.718323699	ENSG00000255886	ENSG00000255886	RP11-196H14.2
ENSG00000230939.1	-0.241880811	0.499556981	-5.291464812	2.72E-07	5.91E-06	4.71743424	ENSG00000230939	ENSG00000230939	RP11-314C16.1
ENSG00000242522.1	0.007206124	0.004693028	5.288519518	2.76E-07	5.99E-06	4.703418825	ENSG00000242522	ENSG00000242522	KLHL6-AS1
ENSG00000261471.1	0.038720731	0.022540109	5.287410261	2.78E-07	6.01E-06	4.698141937	ENSG00000261471	ENSG00000261471	RP11-61F12.1
ENSG00000273488.1	-0.219232183	0.651202237	-5.281553597	2.86E-07	6.17E-06	4.670295544	ENSG00000273488	ENSG00000273488	NA
ENSG00000204837.2	-0.67403853	1.453995194	-5.279197285	2.89E-07	6.23E-06	4.659099005	ENSG00000204837	ENSG00000204837	RP11-204M4.2
ENSG00000255772.1	0.009790528	0.009295957	5.277924615	2.91E-07	6.26E-06	4.65305328	ENSG00000255772	ENSG00000255772	LINC01479
ENSG00000259673.1	-0.503584745	1.053210328	-5.276696103	2.93E-07	6.29E-06	4.647218421	ENSG00000259673	ENSG00000259673	IQCH-AS1
ENSG00000229692.3	0.375903331	0.841841568	5.271056556	3.01E-07	6.45E-06	4.620447026	ENSG00000229692	ENSG00000229692	SOS1-IT1
ENSG00000270170.1	2.612283684	11.14648525	5.267063305	3.07E-07	6.57E-06	4.601504477	ENSG00000270170	ENSG00000270170	NCBP2-AS2
ENSG00000267192.1	-0.044953971	0.071282022	-5.266510677	3.07E-07	6.58E-06	4.598883904	ENSG00000267192	ENSG00000267192	AC006116.12
ENSG00000261295.1	-0.821981388	1.504888069	-5.25904966	3.19E-07	6.81E-06	4.563525009	ENSG00000261295	ENSG00000261295	RP11-524D16__A.3
ENSG00000266709.1	0.250079032	0.259769127	5.258525441	3.20E-07	6.81E-06	4.561042154	ENSG00000266709	ENSG00000266709	RP11-214O1.2
ENSG00000246526.2	0.12159094	0.26267843	5.243652109	3.44E-07	7.31E-06	4.490679636	ENSG00000246526	ENSG00000246526	RP11-539L10.2
ENSG00000240875.1	-0.546125544	0.749939438	-5.243376022	3.44E-07	7.31E-06	4.489375028	ENSG00000240875	ENSG00000240875	LINC00886
ENSG00000261069.2	-0.180494009	0.247697479	-5.237573778	3.54E-07	7.51E-06	4.461969999	ENSG00000261069	ENSG00000261069	RP11-701H24.4
ENSG00000269934.1	-0.345632058	0.556417762	-5.228332088	3.70E-07	7.84E-06	4.418369742	ENSG00000269934	ENSG00000269934	RP5-1139B12.3
ENSG00000258379.1	0.011749967	0.006415904	5.227972344	3.71E-07	7.84E-06	4.416673788	ENSG00000258379	ENSG00000258379	RP11-204N11.2
ENSG00000242288.6	-0.45999328	1.300969247	-5.226377021	3.74E-07	7.88E-06	4.409154026	ENSG00000242288	ENSG00000242288	RP11-464F9.1
ENSG00000182165.13	-3.378379001	11.94631081	-5.226173892	3.74E-07	7.88E-06	4.408196684	ENSG00000182165	ENSG00000182165	TP53TG1
ENSG00000269460.1	0.683168343	0.349723956	5.224910796	3.76E-07	7.92E-06	4.402244396	ENSG00000269460	ENSG00000269460	AC093063.3
ENSG00000267674.1	0.016627854	0.01096622	5.223956236	3.78E-07	7.94E-06	4.397746833	ENSG00000267674	ENSG00000267674	RP11-813F20.2
ENSG00000257647.1	-0.329192236	0.348704281	-5.222091993	3.82E-07	8.00E-06	4.388965042	ENSG00000257647	ENSG00000257647	RP11-701H24.3
ENSG00000273097.1	-0.199467172	0.455887999	-5.220854164	3.84E-07	8.04E-06	4.383135446	ENSG00000273097	ENSG00000273097	NA
ENSG00000224032.2	-2.433755916	7.345505426	-5.216548717	3.92E-07	8.19E-06	4.362867381	ENSG00000224032	ENSG00000224032	EPB41L4A-AS1
ENSG00000251615.3	-1.538714351	3.062869077	-5.208534941	4.08E-07	8.49E-06	4.325177729	ENSG00000251615	ENSG00000251615	RP11-774O3.3
ENSG00000227155.3	0.038547902	0.063010054	5.208461718	4.08E-07	8.49E-06	4.324833566	ENSG00000227155	ENSG00000227155	RP11-165F24.3
ENSG00000267040.2	0.202368555	0.478714972	5.204017824	4.17E-07	8.66E-06	4.303953618	ENSG00000267040	ENSG00000267040	RP11-35G9.3
ENSG00000267565.1	-0.644932379	1.971464038	-5.199237811	4.26E-07	8.85E-06	4.281510273	ENSG00000267565	ENSG00000267565	CTC-559E9.8
ENSG00000213742.2	-0.261490372	0.554392835	-5.193656723	4.38E-07	9.08E-06	4.255326533	ENSG00000213742	ENSG00000213742	ZNF337-AS1
ENSG00000230314.2	-0.357137164	0.281805865	-5.192684639	4.40E-07	9.11E-06	4.250768286	ENSG00000230314	ENSG00000230314	ELOVL2-AS1
ENSG00000256582.1	0.079404844	0.053746492	5.190454761	4.45E-07	9.19E-06	4.240314636	ENSG00000256582	ENSG00000256582	RP11-75L1.1
ENSG00000255367.1	-0.141875979	0.160809343	-5.190230359	4.45E-07	9.19E-06	4.239262835	ENSG00000255367	ENSG00000255367	RP13-726E6.2
ENSG00000234184.1	0.582104978	0.296386608	5.183681411	4.60E-07	9.47E-06	4.208583227	ENSG00000234184	ENSG00000234184	RP5-887A10.1
ENSG00000236817.1	-0.184899364	0.169671626	-5.18252727	4.62E-07	9.50E-06	4.203179673	ENSG00000236817	ENSG00000236817	RP11-978I15.10
ENSG00000266312.1	-0.167181458	0.179444304	-5.177930698	4.73E-07	9.70E-06	4.181668621	ENSG00000266312	ENSG00000266312	RP11-111H3.3
ENSG00000261889.1	-0.256340726	0.564012293	-5.175314371	4.79E-07	9.81E-06	4.169431545	ENSG00000261889	ENSG00000261889	RP11-473M20.16
ENSG00000250820.1	-0.130700203	0.141629574	-5.17361053	4.83E-07	9.87E-06	4.161465007	ENSG00000250820	ENSG00000250820	RP11-91H12.4
ENSG00000250903.4	-0.054300324	0.208891949	-5.173233664	4.83E-07	9.87E-06	4.159703202	ENSG00000250903	ENSG00000250903	GMDS-AS1
ENSG00000232611.1	-0.151455426	0.379751248	-5.172572316	4.85E-07	9.89E-06	4.156611727	ENSG00000232611	ENSG00000232611	RP11-1114A5.4
ENSG00000248647.2	-0.006644081	0.005547367	-5.170710662	4.89E-07	9.96E-06	4.147911112	ENSG00000248647	ENSG00000248647	RP11-331K21.1
ENSG00000269720.1	0.122655356	0.132243583	5.167015128	4.98E-07	1.01E-05	4.130647117	ENSG00000269720	ENSG00000269720	CTD-2521M24.5
ENSG00000258701.1	-0.313154436	0.65777119	-5.165661902	5.01E-07	1.02E-05	4.124327882	ENSG00000258701	ENSG00000258701	LINC00638
ENSG00000267311.1	-0.032778339	0.03507308	-5.156479342	5.24E-07	1.06E-05	4.081482594	ENSG00000267311	ENSG00000267311	RP11-99A1.2
ENSG00000259977.1	-0.270185504	0.200532269	-5.155820642	5.26E-07	1.06E-05	4.078411487	ENSG00000259977	ENSG00000259977	AL121578.2
ENSG00000224914.2	-0.302446002	1.019538701	-5.141134011	5.64E-07	1.14E-05	4.01001863	ENSG00000224914	ENSG00000224914	LINC00863
ENSG00000272161.1	-0.068864367	0.096536066	-5.138992373	5.70E-07	1.15E-05	4.000058506	ENSG00000272161	ENSG00000272161	RP4-713A8.1
ENSG00000228906.1	-0.19885782	0.469066416	-5.136979181	5.75E-07	1.16E-05	3.990698785	ENSG00000228906	ENSG00000228906	RP13-216E22.4
ENSG00000260579.1	-0.483783131	1.063951782	-5.136966168	5.75E-07	1.16E-05	3.990638296	ENSG00000260579	ENSG00000260579	RP11-382A20.2
ENSG00000261529.1	-0.019017007	0.031900021	-5.131700557	5.90E-07	1.18E-05	3.966171425	ENSG00000261529	ENSG00000261529	RP13-487P22.1
ENSG00000269967.1	-0.088305335	0.164584969	-5.126583064	6.05E-07	1.21E-05	3.942412105	ENSG00000269967	ENSG00000269967	RP11-84A19.4
ENSG00000270223.1	-0.515896972	1.219990479	-5.121141509	6.21E-07	1.24E-05	3.917169141	ENSG00000270223	ENSG00000270223	RP13-36G14.4
ENSG00000267503.1	-0.090446819	0.12668634	-5.114718985	6.40E-07	1.28E-05	3.887403281	ENSG00000267503	ENSG00000267503	RP11-53B2.4
ENSG00000257337.2	-1.384090522	2.210812688	-5.112014244	6.48E-07	1.29E-05	3.874876863	ENSG00000257337	ENSG00000257337	RP11-983P16.4
ENSG00000241525.3	0.012921645	0.008387245	5.105745613	6.68E-07	1.33E-05	3.845865575	ENSG00000241525	ENSG00000241525	AC108004.3
ENSG00000266378.1	0.039185665	0.028648269	5.100630513	6.85E-07	1.36E-05	3.82221408	ENSG00000266378	ENSG00000266378	RP11-214O1.3
ENSG00000240040.1	0.410350992	0.219950068	5.099961277	6.87E-07	1.36E-05	3.819121038	ENSG00000240040	ENSG00000240040	AC096579.13
ENSG00000267414.1	-0.534465232	0.675319755	-5.096915546	6.97E-07	1.38E-05	3.805048566	ENSG00000267414	ENSG00000267414	RP11-456K23.1
ENSG00000267080.1	-1.286180041	4.714151384	-5.096475916	6.98E-07	1.38E-05	3.803017861	ENSG00000267080	ENSG00000267080	ASB16-AS1
ENSG00000248571.1	0.057330933	0.031757294	5.096107092	7.00E-07	1.38E-05	3.801314332	ENSG00000248571	ENSG00000248571	RP11-768B22.2
ENSG00000273153.1	0.060075591	0.078597616	5.093964287	7.07E-07	1.39E-05	3.791419057	ENSG00000273153	ENSG00000273153	RP11-406H21.2
ENSG00000266644.1	-0.062057547	0.08940389	-5.093381273	7.09E-07	1.40E-05	3.788727333	ENSG00000266644	ENSG00000266644	RP11-927P21.2
ENSG00000234630.1	-0.131670676	0.255385836	-5.092600631	7.11E-07	1.40E-05	3.785123563	ENSG00000234630	ENSG00000234630	LL22NC03-2H8.4
ENSG00000231439.3	-1.143587272	1.62953024	-5.092214548	7.13E-07	1.40E-05	3.783341409	ENSG00000231439	ENSG00000231439	WASIR2
ENSG00000254040.1	-0.040499449	0.027550939	-5.088354572	7.26E-07	1.42E-05	3.765529799	ENSG00000254040	ENSG00000254040	RP11-421P23.2
ENSG00000272716.1	0.076506087	0.134936873	5.087136458	7.30E-07	1.43E-05	3.75991115	ENSG00000272716	ENSG00000272716	RP11-563N4.1
ENSG00000271643.1	-0.431816554	1.505332879	-5.086088369	7.34E-07	1.43E-05	3.755077625	ENSG00000271643	ENSG00000271643	RP11-10C24.3
ENSG00000273081.1	-0.628877291	1.084307455	-5.084269002	7.40E-07	1.44E-05	3.74668906	ENSG00000273081	ENSG00000273081	NA
ENSG00000227960.1	0.060610882	0.158504595	5.081096354	7.51E-07	1.46E-05	3.732066714	ENSG00000227960	ENSG00000227960	RP5-837I24.6
ENSG00000262155.1	-0.084249114	0.155486139	-5.070452671	7.90E-07	1.54E-05	3.683065097	ENSG00000262155	ENSG00000262155	RP11-266L9.5
ENSG00000260498.1	0.017067596	0.013351594	5.069984318	7.92E-07	1.54E-05	3.680910788	ENSG00000260498	ENSG00000260498	RP4-536B24.4
ENSG00000253921.1	-0.077738591	0.153261712	-5.068901163	7.96E-07	1.54E-05	3.675929156	ENSG00000253921	ENSG00000253921	CTB-113P19.3
ENSG00000271856.1	0.606614257	0.30435935	5.067041419	8.03E-07	1.56E-05	3.667377855	ENSG00000271856	ENSG00000271856	LINC01215
ENSG00000242094.1	-0.0116347	0.017314136	-5.065994949	8.07E-07	1.56E-05	3.662567188	ENSG00000242094	ENSG00000242094	FOXP1-IT1
ENSG00000206567.5	-0.110695605	0.192042217	-5.05705187	8.42E-07	1.63E-05	3.621488236	ENSG00000206567	ENSG00000206567	AC022007.5
ENSG00000232986.1	-0.093073285	0.063762858	-5.052061	8.62E-07	1.66E-05	3.598588787	ENSG00000232986	ENSG00000232986	RP11-179A7.2
ENSG00000253163.1	0.053174263	0.064277897	5.049715667	8.72E-07	1.68E-05	3.58783409	ENSG00000253163	ENSG00000253163	RP11-443C10.1
ENSG00000232053.2	0.025694716	0.022469401	5.047086731	8.83E-07	1.70E-05	3.575783708	ENSG00000232053	ENSG00000232053	AC009784.3
ENSG00000241135.1	0.022252532	0.024187923	5.046118039	8.87E-07	1.70E-05	3.57134475	ENSG00000241135	ENSG00000241135	LINC00881
ENSG00000228634.1	-0.089363402	0.108621272	-5.04478482	8.93E-07	1.71E-05	3.565236497	ENSG00000228634	ENSG00000228634	RP4-534N18.2
ENSG00000259336.1	-0.012831817	0.018153319	-5.044410099	8.94E-07	1.71E-05	3.56351992	ENSG00000259336	ENSG00000259336	RP11-323I15.5
ENSG00000245146.2	-0.168611535	0.499881093	-5.044167846	8.95E-07	1.71E-05	3.562410226	ENSG00000245146	ENSG00000245146	LINC01024
ENSG00000232807.2	0.390145849	0.51721794	5.043825263	8.97E-07	1.71E-05	3.560841017	ENSG00000232807	ENSG00000232807	RP11-536K7.3
ENSG00000268615.1	-0.146393673	0.195613931	-5.041301015	9.07E-07	1.73E-05	3.549281332	ENSG00000268615	ENSG00000268615	RP11-65J3.15
ENSG00000253848.1	0.054027465	0.071783277	5.039851336	9.14E-07	1.74E-05	3.542644706	ENSG00000253848	ENSG00000253848	RP11-10N23.5
ENSG00000267750.1	-0.230643246	0.240283699	-5.039071011	9.17E-07	1.74E-05	3.539073019	ENSG00000267750	ENSG00000267750	RUNDC3A-AS1
ENSG00000273056.1	0.0393992	0.052274816	5.037914945	9.22E-07	1.75E-05	3.533782324	ENSG00000273056	ENSG00000273056	RP11-77E14.2
ENSG00000228651.1	0.078508256	0.147545488	5.036757023	9.27E-07	1.75E-05	3.528484123	ENSG00000228651	ENSG00000228651	RP11-556E13.1
ENSG00000260091.1	-0.337930278	0.997710398	-5.036746087	9.27E-07	1.75E-05	3.528434086	ENSG00000260091	ENSG00000260091	RP11-33B1.4
ENSG00000246859.2	-0.134734411	0.3279491	-5.036042359	9.30E-07	1.76E-05	3.525214588	ENSG00000246859	ENSG00000246859	STARD4-AS1
ENSG00000269895.1	-0.039477878	0.045228164	-5.034843354	9.36E-07	1.76E-05	3.519730073	ENSG00000269895	ENSG00000269895	AP000654.4
ENSG00000237339.1	0.01852631	0.010434996	5.032319474	9.47E-07	1.78E-05	3.508188742	ENSG00000237339	ENSG00000237339	LINC01502
ENSG00000230838.1	-3.151532093	5.694574281	-5.030232493	9.56E-07	1.80E-05	3.498648832	ENSG00000230838	ENSG00000230838	AC093850.2
ENSG00000260774.1	-0.172279677	0.417023227	-5.029851696	9.58E-07	1.80E-05	3.496908493	ENSG00000260774	ENSG00000260774	CTD-2083E4.4
ENSG00000263677.1	-1.626260246	1.508873527	-5.028736682	9.63E-07	1.80E-05	3.491813219	ENSG00000263677	ENSG00000263677	RP11-17A19.2
ENSG00000272370.1	-0.114474742	0.334020949	-5.026480198	9.73E-07	1.82E-05	3.481504576	ENSG00000272370	ENSG00000272370	RP11-307L14.1
ENSG00000236256.5	0.015597073	0.017359742	5.025026054	9.80E-07	1.83E-05	3.474863371	ENSG00000236256	ENSG00000236256	DIAPH2-AS1
ENSG00000237637.1	-0.063847867	0.067344557	-5.023734868	9.86E-07	1.84E-05	3.46896772	ENSG00000237637	ENSG00000237637	FRY-AS1
ENSG00000263862.1	0.009355871	0.008092843	5.01936111	1.01E-06	1.88E-05	3.449005932	ENSG00000263862	ENSG00000263862	LINC01543
ENSG00000214293.4	-0.768121629	2.365887061	-5.013193273	1.04E-06	1.93E-05	3.420879958	ENSG00000214293	ENSG00000214293	APTR
ENSG00000253361.1	-2.391783207	1.887915304	-5.01250356	1.04E-06	1.93E-05	3.417736539	ENSG00000253361	ENSG00000253361	RP11-675F6.3
ENSG00000260586.1	-0.055252881	0.052084191	-5.00659558	1.07E-06	1.98E-05	3.390824864	ENSG00000260586	ENSG00000260586	RP11-592N21.2
ENSG00000258435.1	0.029641466	0.01664548	5.005487367	1.07E-06	1.99E-05	3.385779668	ENSG00000258435	ENSG00000258435	RP11-711D18.2
ENSG00000259309.1	-0.025638196	0.023198781	-5.005110085	1.08E-06	1.99E-05	3.38406228	ENSG00000259309	ENSG00000259309	RP11-19J5.2
ENSG00000203327.2	-0.063860661	0.085586545	-5.003902341	1.08E-06	2.00E-05	3.378565336	ENSG00000203327	ENSG00000203327	AC012358.7
ENSG00000269979.1	-0.262542632	0.796083806	-5.003485379	1.08E-06	2.00E-05	3.376667818	ENSG00000269979	ENSG00000269979	NA
ENSG00000233785.1	0.085488637	0.086811475	5.001079482	1.10E-06	2.02E-05	3.365721529	ENSG00000233785	ENSG00000233785	RP13-314C10.5
ENSG00000233137.2	-2.537387503	11.04067597	-4.999088486	1.11E-06	2.04E-05	3.356666184	ENSG00000233137	ENSG00000233137	NA
ENSG00000262823.1	-0.938783391	1.325999129	-4.998701274	1.11E-06	2.04E-05	3.354905422	ENSG00000262823	ENSG00000262823	RP13-580F15.2
ENSG00000227946.1	-0.05155627	0.134495073	-4.997018385	1.12E-06	2.05E-05	3.347254161	ENSG00000227946	ENSG00000227946	AC007383.3
ENSG00000256916.1	2.494156848	1.657633414	4.993070817	1.14E-06	2.09E-05	3.329314735	ENSG00000256916	ENSG00000256916	RP11-817J15.2
ENSG00000232287.2	-0.017917806	0.019268582	-4.985041372	1.18E-06	2.16E-05	3.292861091	ENSG00000232287	ENSG00000232287	SLC6A1-AS1
ENSG00000239941.1	0.030035598	0.024260902	4.984755046	1.18E-06	2.16E-05	3.291562053	ENSG00000239941	ENSG00000239941	RP11-246A10.1
ENSG00000230408.3	-0.031608649	0.031836861	-4.984427195	1.19E-06	2.16E-05	3.290074695	ENSG00000230408	ENSG00000230408	AC007163.6
ENSG00000236066.1	0.049147753	0.0749187	4.98295261	1.19E-06	2.17E-05	3.28338594	ENSG00000236066	ENSG00000236066	RP11-389O22.1
ENSG00000241679.2	0.06106291	0.053557346	4.982777226	1.20E-06	2.17E-05	3.282590502	ENSG00000241679	ENSG00000241679	RP11-80H8.4
ENSG00000228784.3	0.057321303	0.075714301	4.978793196	1.22E-06	2.21E-05	3.26452742	ENSG00000228784	ENSG00000228784	LINC00954
ENSG00000244286.1	-0.043264803	0.043988754	-4.975077984	1.24E-06	2.25E-05	3.247693715	ENSG00000244286	ENSG00000244286	ITGB5-AS1
ENSG00000203865.5	-0.201198158	0.519892422	-4.973796016	1.25E-06	2.26E-05	3.241887465	ENSG00000203865	ENSG00000203865	ATP1A1-AS1
ENSG00000229487.1	-0.114622717	0.224936204	-4.971425257	1.26E-06	2.28E-05	3.231153107	ENSG00000229487	ENSG00000229487	ALG13-AS1
ENSG00000259704.1	0.38045915	0.32928683	4.971290913	1.26E-06	2.28E-05	3.230544949	ENSG00000259704	ENSG00000259704	CTD-3094K11.1
ENSG00000177738.3	0.337360434	0.720834918	4.970447489	1.27E-06	2.28E-05	3.226727169	ENSG00000177738	ENSG00000177738	CTD-2201E18.3
ENSG00000230735.1	0.034694217	0.048750439	4.965921678	1.29E-06	2.33E-05	3.20624999	ENSG00000230735	ENSG00000230735	RP11-413E1.4
ENSG00000230197.2	0.043582141	0.076748419	4.964680201	1.30E-06	2.34E-05	3.200635543	ENSG00000230197	ENSG00000230197	RP11-160E2.17
ENSG00000272140.2	-0.243434013	0.761093251	-4.963442585	1.31E-06	2.35E-05	3.195039693	ENSG00000272140	ENSG00000272140	RP11-574K11.29
ENSG00000255202.1	0.133292694	0.085615369	4.962073606	1.32E-06	2.36E-05	3.188851215	ENSG00000255202	ENSG00000255202	RP4-541C22.5
ENSG00000225948.2	0.055758485	0.030416479	4.959728698	1.33E-06	2.38E-05	3.178254278	ENSG00000225948	ENSG00000225948	RP11-554I8.1
ENSG00000268355.1	-0.316767039	0.539855807	-4.956304104	1.35E-06	2.42E-05	3.162785433	ENSG00000268355	ENSG00000268355	AC006129.1
ENSG00000256705.3	0.037390757	0.04677726	4.953851061	1.37E-06	2.44E-05	3.15171043	ENSG00000256705	ENSG00000256705	CTD-2017C7.1
ENSG00000170846.11	-2.242097045	8.545376463	-4.946938225	1.41E-06	2.52E-05	3.120524397	ENSG00000170846	ENSG00000170846	AC093323.3
ENSG00000259215.1	-0.047570476	0.092236312	-4.944192471	1.43E-06	2.55E-05	3.108147277	ENSG00000259215	ENSG00000259215	RP11-253M7.4
ENSG00000265369.2	-1.711874565	1.480654362	-4.943873374	1.43E-06	2.55E-05	3.106709236	ENSG00000265369	ENSG00000265369	PCAT18
ENSG00000225511.2	-0.058279922	0.087178804	-4.942243085	1.44E-06	2.56E-05	3.09936337	ENSG00000225511	ENSG00000225511	LINC00475
ENSG00000263105.1	-0.185111641	0.352239339	-4.936362624	1.48E-06	2.63E-05	3.072883235	ENSG00000263105	ENSG00000263105	RP11-95P2.3
ENSG00000254370.1	-0.051521154	0.083965872	-4.936302182	1.48E-06	2.63E-05	3.072611193	ENSG00000254370	ENSG00000254370	RP11-181B11.1
ENSG00000235192.1	0.192901383	0.332666102	4.933519704	1.50E-06	2.66E-05	3.060090594	ENSG00000235192	ENSG00000235192	AC009495.2
ENSG00000270067.1	-0.2873558	0.849287582	-4.933169385	1.51E-06	2.66E-05	3.058514639	ENSG00000270067	ENSG00000270067	CTC-487M23.5
ENSG00000271997.1	-0.109738398	0.227986451	-4.927049267	1.55E-06	2.73E-05	3.030997216	ENSG00000271997	ENSG00000271997	RP11-97O12.6
ENSG00000224086.3	-0.141379978	0.346365253	-4.922427646	1.58E-06	2.79E-05	3.010235873	ENSG00000224086	ENSG00000224086	LL22NC03-86G7.1
ENSG00000233384.1	-0.056103965	0.095762247	-4.917334177	1.62E-06	2.85E-05	2.987373335	ENSG00000233384	ENSG00000233384	RP11-100E13.1
ENSG00000132832.5	0.141889019	0.266561689	4.911619955	1.67E-06	2.92E-05	2.961747536	ENSG00000132832	ENSG00000132832	LINC01260
ENSG00000254864.1	-0.138002582	0.197042634	-4.910999732	1.67E-06	2.93E-05	2.958967572	ENSG00000254864	ENSG00000254864	CTD-2516F10.4
ENSG00000257718.1	0.178841922	0.191797889	4.908983801	1.69E-06	2.95E-05	2.949933754	ENSG00000257718	ENSG00000257718	RP11-396F22.1
ENSG00000232912.1	0.062203837	0.087111103	4.907886849	1.69E-06	2.96E-05	2.945019349	ENSG00000232912	ENSG00000232912	RP5-1115A15.1
ENSG00000248846.2	0.141275121	0.074626266	4.902164624	1.74E-06	3.04E-05	2.91939806	ENSG00000248846	ENSG00000248846	CTD-2016O11.1
ENSG00000232442.1	1.114711487	2.554325395	4.894707573	1.80E-06	3.14E-05	2.886045824	ENSG00000232442	ENSG00000232442	CTD-3184A7.4
ENSG00000259520.1	-0.060164163	0.09883891	-4.892265413	1.82E-06	3.17E-05	2.875132119	ENSG00000259520	ENSG00000259520	CTD-2651B20.3
ENSG00000259222.1	-0.959704379	0.802822732	-4.890060365	1.84E-06	3.20E-05	2.865281871	ENSG00000259222	ENSG00000259222	RP11-809H16.5
ENSG00000260507.1	0.024016356	0.018025924	4.884475705	1.89E-06	3.28E-05	2.84035073	ENSG00000260507	ENSG00000260507	RP11-356C4.3
ENSG00000254757.1	-0.041354318	0.053942	-4.882094953	1.91E-06	3.31E-05	2.829729633	ENSG00000254757	ENSG00000254757	RP13-726E6.1
ENSG00000259840.1	-0.123060005	0.199077434	-4.881747836	1.91E-06	3.31E-05	2.828181421	ENSG00000259840	ENSG00000259840	LA16c-380A1.1
ENSG00000225107.1	0.211888025	0.130580873	4.878277746	1.94E-06	3.36E-05	2.812709043	ENSG00000225107	ENSG00000225107	AC092484.1
ENSG00000267394.1	-0.536254364	1.149602341	-4.87556782	1.97E-06	3.40E-05	2.800632352	ENSG00000267394	ENSG00000267394	CTB-175E5.7
ENSG00000254287.1	0.114691774	0.063916252	4.874583822	1.98E-06	3.41E-05	2.796248564	ENSG00000254287	ENSG00000254287	RP11-44K6.4
ENSG00000227599.1	-0.003561545	0.002228948	-4.87325091	1.99E-06	3.42E-05	2.790311492	ENSG00000227599	ENSG00000227599	RP4-753D4.2
ENSG00000224441.1	-0.127397697	0.194417388	-4.870595961	2.01E-06	3.46E-05	2.77848976	ENSG00000224441	ENSG00000224441	AC068831.3
ENSG00000253106.1	-0.612237964	1.820101729	-4.870287186	2.02E-06	3.46E-05	2.77711522	ENSG00000253106	ENSG00000253106	RP11-158K1.3
ENSG00000256973.1	-0.102202709	0.201494127	-4.867448675	2.04E-06	3.50E-05	2.764482648	ENSG00000256973	ENSG00000256973	RP11-359J14.2
ENSG00000224842.2	-0.852815513	1.143309875	-4.867083273	2.05E-06	3.50E-05	2.762856892	ENSG00000224842	ENSG00000224842	RP11-123K19.1
ENSG00000260177.1	0.009787229	0.006978332	4.866510055	2.05E-06	3.51E-05	2.760306721	ENSG00000260177	ENSG00000260177	RP4-536B24.3
ENSG00000268734.1	0.146718947	0.143375695	4.862611608	2.09E-06	3.57E-05	2.742969596	ENSG00000268734	ENSG00000268734	CTB-61M7.2
ENSG00000228779.1	-0.026866261	0.05196345	-4.862258562	2.09E-06	3.57E-05	2.741400099	ENSG00000228779	ENSG00000228779	Z69666.2
ENSG00000259366.1	-0.717989017	1.639331117	-4.860841295	2.11E-06	3.59E-05	2.73510045	ENSG00000259366	ENSG00000259366	CTD-2647L4.4
ENSG00000153363.8	-2.3673872	6.776198451	-4.860209324	2.11E-06	3.59E-05	2.732291871	ENSG00000153363	ENSG00000153363	LINC00467
ENSG00000249381.1	0.01048987	0.006503032	4.858967845	2.12E-06	3.61E-05	2.726775419	ENSG00000249381	ENSG00000249381	LINC00500
ENSG00000260793.2	-0.478384104	0.94511748	-4.856683011	2.15E-06	3.64E-05	2.716625892	ENSG00000260793	ENSG00000260793	RP5-882C2.2
ENSG00000229321.1	-0.021391177	0.029835974	-4.855685185	2.16E-06	3.65E-05	2.712194657	ENSG00000229321	ENSG00000229321	AC008269.2
ENSG00000232973.7	0.07387722	0.105293466	4.854154827	2.17E-06	3.67E-05	2.705399952	ENSG00000232973	ENSG00000232973	CYP1B1-AS1
ENSG00000224460.1	0.058929347	0.107870959	4.853898478	2.17E-06	3.67E-05	2.70426195	ENSG00000224460	ENSG00000224460	RP11-439L18.2
ENSG00000228021.3	-0.186202536	0.538198877	-4.85074001	2.21E-06	3.72E-05	2.690244706	ENSG00000228021	ENSG00000228021	RP11-383C5.3
ENSG00000238122.1	-2.82231155	2.7098769	-4.850079537	2.21E-06	3.73E-05	2.687314484	ENSG00000238122	ENSG00000238122	RP11-483I13.2
ENSG00000257345.2	0.046384025	0.035778116	4.846532521	2.25E-06	3.79E-05	2.671583578	ENSG00000257345	ENSG00000257345	RP11-511B23.1
ENSG00000257004.1	0.031041258	0.031281916	4.846141192	2.25E-06	3.79E-05	2.669848626	ENSG00000257004	ENSG00000257004	RP11-180M15.3
ENSG00000235314.1	-1.159503874	2.446344648	-4.843746809	2.28E-06	3.82E-05	2.659235672	ENSG00000235314	ENSG00000235314	LINC00957
ENSG00000254887.1	0.103909398	0.086798504	4.837981845	2.34E-06	3.92E-05	2.63370053	ENSG00000254887	ENSG00000254887	CTC-378H22.1
ENSG00000231682.1	0.061282507	0.035938805	4.837728885	2.34E-06	3.92E-05	2.632580653	ENSG00000231682	ENSG00000231682	AC097713.4
ENSG00000261183.1	-2.053793423	5.878933341	-4.837259581	2.35E-06	3.92E-05	2.630503123	ENSG00000261183	ENSG00000261183	RP11-532F12.5
ENSG00000245748.1	-0.064025029	0.111548596	-4.834641253	2.37E-06	3.97E-05	2.618915281	ENSG00000245748	ENSG00000245748	RP11-367J11.2
ENSG00000272192.1	0.147269798	0.195964194	4.832110452	2.40E-06	4.01E-05	2.607719712	ENSG00000272192	ENSG00000272192	CTD-2532N20.1
ENSG00000250740.1	-0.24497368	0.242727882	-4.827415505	2.45E-06	4.09E-05	2.586963349	ENSG00000250740	ENSG00000250740	RP11-710F7.2
ENSG00000270120.1	0.058062739	0.083285536	4.819682805	2.54E-06	4.23E-05	2.552813324	ENSG00000270120	ENSG00000270120	RP11-327F22.6
ENSG00000253982.1	-1.62845327	4.389370461	-4.816692198	2.58E-06	4.28E-05	2.53961797	ENSG00000253982	ENSG00000253982	CTD-2336O2.1
ENSG00000271991.1	-0.048359684	0.095658497	-4.816343924	2.58E-06	4.28E-05	2.53808173	ENSG00000271991	ENSG00000271991	RP11-79O8.1
ENSG00000269966.1	-0.334210335	0.530117854	-4.815726979	2.59E-06	4.29E-05	2.535360608	ENSG00000269966	ENSG00000269966	RP3-331H24.5
ENSG00000220161.4	-0.240972612	0.292112633	-4.806639705	2.70E-06	4.47E-05	2.49531322	ENSG00000220161	ENSG00000220161	FLJ35934
ENSG00000234506.1	0.031081072	0.036532019	4.798399537	2.80E-06	4.63E-05	2.459052988	ENSG00000234506	ENSG00000234506	LINC01506
ENSG00000247877.2	-0.022396708	0.040521715	-4.7951459	2.84E-06	4.69E-05	2.444749757	ENSG00000247877	ENSG00000247877	CTD-2001C12.1
ENSG00000261141.1	-0.11571995	0.277389079	-4.794752118	2.85E-06	4.69E-05	2.443019205	ENSG00000261141	ENSG00000261141	RP11-303E16.5
ENSG00000271259.1	-0.111104472	0.191053212	-4.794606298	2.85E-06	4.69E-05	2.4423784	ENSG00000271259	ENSG00000271259	RP11-1109F11.5
ENSG00000271324.1	-0.313479518	0.890638046	-4.788259403	2.93E-06	4.82E-05	2.414502633	ENSG00000271324	ENSG00000271324	RP11-10C24.2
ENSG00000260757.1	0.035628876	0.036576144	4.788047527	2.94E-06	4.82E-05	2.413572594	ENSG00000260757	ENSG00000260757	RP11-120K18.2
ENSG00000267481.1	-0.489247839	1.677570178	-4.787404058	2.95E-06	4.83E-05	2.410748266	ENSG00000267481	ENSG00000267481	CTC-559E9.5
ENSG00000227217.1	0.042981087	0.020995499	4.783308501	3.00E-06	4.92E-05	2.392779307	ENSG00000227217	ENSG00000227217	RP11-367J7.3
ENSG00000251377.1	0.010556452	0.013206577	4.779159554	3.06E-06	5.00E-05	2.374589071	ENSG00000251377	ENSG00000251377	RP11-18H21.3
ENSG00000254306.1	-0.020462689	0.015285865	-4.779114279	3.06E-06	5.00E-05	2.374390644	ENSG00000254306	ENSG00000254306	RP11-150O12.4
ENSG00000257488.1	-0.031054126	0.038610997	-4.777272068	3.09E-06	5.03E-05	2.366318085	ENSG00000257488	ENSG00000257488	RP5-1057I20.2
ENSG00000234650.1	-0.009199288	0.014262659	-4.771115032	3.17E-06	5.17E-05	2.339356668	ENSG00000234650	ENSG00000234650	PCCA-AS1
ENSG00000273102.1	0.027082473	0.029445817	4.769955325	3.19E-06	5.19E-05	2.334281578	ENSG00000273102	ENSG00000273102	AP000569.9
ENSG00000263072.1	-0.700728624	2.049922102	-4.769353546	3.20E-06	5.20E-05	2.331648488	ENSG00000263072	ENSG00000263072	ZNF213-AS1
ENSG00000227285.1	-0.542244237	1.328198735	-4.767813264	3.22E-06	5.23E-05	2.324910212	ENSG00000227285	ENSG00000227285	NA
ENSG00000241732.1	0.18752421	0.430266989	4.7653846	3.26E-06	5.28E-05	2.314289195	ENSG00000241732	ENSG00000241732	NA
ENSG00000269962.1	1.462624189	0.792682249	4.764379677	3.27E-06	5.30E-05	2.309895782	ENSG00000269962	ENSG00000269962	NA
ENSG00000226891.2	-0.03251959	0.05276426	-4.761608938	3.31E-06	5.36E-05	2.297786395	ENSG00000226891	ENSG00000226891	LINC01359
ENSG00000234752.1	-0.025169872	0.020826493	-4.761094684	3.32E-06	5.36E-05	2.295539512	ENSG00000234752	ENSG00000234752	RP11-428L9.1
ENSG00000236434.2	-0.055151849	0.089753326	-4.757540034	3.37E-06	5.44E-05	2.28001401	ENSG00000236434	ENSG00000236434	RP11-296A18.6
ENSG00000269843.1	-0.279071261	0.511278525	-4.756292084	3.39E-06	5.47E-05	2.27456567	ENSG00000269843	ENSG00000269843	CTC-490E21.10
ENSG00000236772.1	-0.144810794	0.316384623	-4.754996303	3.41E-06	5.49E-05	2.268909757	ENSG00000236772	ENSG00000236772	RP5-1184F4.5
ENSG00000272524.1	0.106150352	0.131882958	4.754463738	3.42E-06	5.50E-05	2.266585552	ENSG00000272524	ENSG00000272524	RP11-254F7.4
ENSG00000246695.3	-0.443367763	0.783437728	-4.753285239	3.44E-06	5.52E-05	2.261443147	ENSG00000246695	ENSG00000246695	RASSF8-AS1
ENSG00000258268.1	0.013224509	0.010695427	4.752823277	3.45E-06	5.52E-05	2.259427655	ENSG00000258268	ENSG00000258268	RP11-570L15.1
ENSG00000254295.1	-0.104213525	0.195774397	-4.752265914	3.46E-06	5.53E-05	2.256996156	ENSG00000254295	ENSG00000254295	CTC-308K20.2
ENSG00000238062.1	0.023476128	0.02551431	4.748092548	3.52E-06	5.63E-05	2.238797322	ENSG00000238062	ENSG00000238062	SPATA3-AS1
ENSG00000266923.1	0.675633987	0.358719429	4.747310677	3.53E-06	5.64E-05	2.235389286	ENSG00000266923	ENSG00000266923	RP11-693J15.4
ENSG00000249252.1	-0.068022488	0.075366922	-4.745762769	3.56E-06	5.68E-05	2.228643601	ENSG00000249252	ENSG00000249252	RP11-665G4.1
ENSG00000225075.1	0.157744205	0.346425939	4.745350879	3.56E-06	5.68E-05	2.22684892	ENSG00000225075	ENSG00000225075	RP11-426L16.3
ENSG00000270820.1	-0.152655067	0.47934256	-4.744032019	3.59E-06	5.71E-05	2.221103265	ENSG00000270820	ENSG00000270820	RP11-355B11.2
ENSG00000267147.1	0.468014778	0.454968118	4.739772918	3.66E-06	5.81E-05	2.202557414	ENSG00000267147	ENSG00000267147	CTC-548K16.1
ENSG00000257298.1	-0.028819867	0.059336183	-4.73368646	3.76E-06	5.96E-05	2.176078497	ENSG00000257298	ENSG00000257298	RP3-405J10.3
ENSG00000259523.1	-0.071382826	0.214059279	-4.723874454	3.93E-06	6.22E-05	2.133451204	ENSG00000259523	ENSG00000259523	RP11-680F8.3
ENSG00000224235.1	0.061738144	0.040707966	4.722923529	3.94E-06	6.24E-05	2.129323912	ENSG00000224235	ENSG00000224235	RP5-1027O11.1
ENSG00000253217.1	0.334981872	0.264551341	4.722031538	3.96E-06	6.26E-05	2.125453035	ENSG00000253217	ENSG00000253217	KB-1991G8.1
ENSG00000236525.1	0.01080659	0.007987046	4.721832925	3.96E-06	6.26E-05	2.124591218	ENSG00000236525	ENSG00000236525	AC007278.2
ENSG00000262358.1	0.031330202	0.020700789	4.720347511	3.99E-06	6.29E-05	2.1181467	ENSG00000262358	ENSG00000262358	CTD-3195I5.4
ENSG00000264589.1	-0.841461361	0.792568363	-4.717563322	4.04E-06	6.36E-05	2.10607195	ENSG00000264589	ENSG00000264589	MAPT-AS1
ENSG00000255650.1	-0.251692567	0.299757407	-4.716920304	4.05E-06	6.38E-05	2.103284085	ENSG00000255650	ENSG00000255650	FAM222A-AS1
ENSG00000230313.1	0.008296084	0.005780279	4.712243994	4.14E-06	6.50E-05	2.083019018	ENSG00000230313	ENSG00000230313	HCG24
ENSG00000233850.1	0.043931162	0.025036672	4.708677579	4.21E-06	6.60E-05	2.06757498	ENSG00000233850	ENSG00000233850	AC103563.8
ENSG00000259187.1	-2.620789771	15.80161845	-4.708166504	4.22E-06	6.61E-05	2.065362615	ENSG00000259187	ENSG00000259187	CTD-2008A1.1
ENSG00000226012.1	0.200260808	0.293530937	4.704855637	4.28E-06	6.70E-05	2.051035205	ENSG00000226012	ENSG00000226012	AP001434.2
ENSG00000235117.2	0.152334393	0.31959114	4.704477629	4.29E-06	6.70E-05	2.049399952	ENSG00000235117	ENSG00000235117	NA
ENSG00000258910.2	1.480468623	0.979306118	4.701194503	4.35E-06	6.79E-05	2.035201817	ENSG00000258910	ENSG00000258910	RP11-19E11.1
ENSG00000255621.1	-0.071808201	0.08780306	-4.700708167	4.36E-06	6.80E-05	2.033099324	ENSG00000255621	ENSG00000255621	RP11-377D9.3
ENSG00000245651.2	0.013724806	0.019540894	4.696081957	4.45E-06	6.93E-05	2.013108646	ENSG00000245651	ENSG00000245651	RP11-620J15.2
ENSG00000230490.2	-0.144579192	0.129220609	-4.694292528	4.49E-06	6.98E-05	2.005380601	ENSG00000230490	ENSG00000230490	RP11-141M1.3
ENSG00000226965.1	-0.112919133	0.117587413	-4.690326458	4.57E-06	7.10E-05	1.988260992	ENSG00000226965	ENSG00000226965	AC003088.1
ENSG00000258583.1	-0.024057807	0.055229156	-4.686081186	4.65E-06	7.22E-05	1.969949562	ENSG00000258583	ENSG00000258583	LINC01500
ENSG00000262372.1	-0.15077609	0.349216172	-4.684893655	4.68E-06	7.25E-05	1.964829775	ENSG00000262372	ENSG00000262372	RP11-669E14.6
ENSG00000222041.6	1.832972136	5.995187186	4.682886526	4.72E-06	7.30E-05	1.956178921	ENSG00000222041	ENSG00000222041	LINC00152
ENSG00000240907.1	0.017314877	0.013430115	4.682791468	4.72E-06	7.30E-05	1.955769292	ENSG00000240907	ENSG00000240907	NA
ENSG00000239407.1	-0.184509569	0.543646173	-4.680509388	4.77E-06	7.37E-05	1.945937304	ENSG00000239407	ENSG00000239407	LL0XNC01-237H1.2
ENSG00000228701.1	0.190531408	0.299858607	4.680132724	4.78E-06	7.37E-05	1.94431489	ENSG00000228701	ENSG00000228701	TNKS2-AS1
ENSG00000229832.1	-0.058181431	0.103082994	-4.678570892	4.81E-06	7.42E-05	1.937588733	ENSG00000229832	ENSG00000229832	RP11-384C4.2
ENSG00000261211.1	-0.265512559	0.548172017	-4.678245346	4.82E-06	7.42E-05	1.936186977	ENSG00000261211	ENSG00000261211	RP1-80N2.3
ENSG00000273487.1	-0.067621663	0.116175289	-4.677147817	4.84E-06	7.44E-05	1.931461773	ENSG00000273487	ENSG00000273487	RP4-621B10.8
ENSG00000261584.1	-0.57587636	0.969667416	-4.674484341	4.90E-06	7.52E-05	1.919998521	ENSG00000261584	ENSG00000261584	RP11-457M11.5
ENSG00000224259.1	1.321997915	0.875708471	4.673171155	4.93E-06	7.56E-05	1.914348746	ENSG00000224259	ENSG00000224259	LINC01133
ENSG00000242767.1	-0.043888579	0.07221931	-4.671608358	4.96E-06	7.60E-05	1.907626785	ENSG00000242767	ENSG00000242767	ZBTB20-AS4
ENSG00000261252.1	-0.395914563	0.789853014	-4.668659215	5.03E-06	7.69E-05	1.894946932	ENSG00000261252	ENSG00000261252	NA
ENSG00000249171.1	0.005837415	0.00449058	4.668416904	5.04E-06	7.69E-05	1.893905409	ENSG00000249171	ENSG00000249171	RP11-767N15.1
ENSG00000266921.1	-0.076464911	0.212863061	-4.666892468	5.07E-06	7.74E-05	1.887353993	ENSG00000266921	ENSG00000266921	RP11-15A1.7
ENSG00000229896.2	0.114675348	0.142406471	4.665025044	5.11E-06	7.79E-05	1.879330987	ENSG00000229896	ENSG00000229896	RP11-456H18.2
ENSG00000268087.1	-0.632547322	1.762826456	-4.66166463	5.19E-06	7.90E-05	1.864900398	ENSG00000268087	ENSG00000268087	CTC-429P9.2
ENSG00000255921.1	0.063785751	0.046417048	4.657933967	5.28E-06	8.02E-05	1.848890025	ENSG00000255921	ENSG00000255921	RP11-662I13.2
ENSG00000272622.1	-1.221449874	1.518486895	-4.655609094	5.33E-06	8.10E-05	1.838918101	ENSG00000272622	ENSG00000272622	RP11-395N3.2
ENSG00000234535.1	-0.37937257	0.338025071	-4.648420081	5.51E-06	8.35E-05	1.80810906	ENSG00000234535	ENSG00000234535	RP11-37L2.1
ENSG00000236088.5	-0.250704551	0.823396646	-4.646040813	5.56E-06	8.43E-05	1.797921295	ENSG00000236088	ENSG00000236088	COX10-AS1
ENSG00000266981.1	0.01137324	0.007730202	4.64563288	5.57E-06	8.44E-05	1.796175009	ENSG00000266981	ENSG00000266981	RP11-799D4.2
ENSG00000224609.2	0.006499513	0.006002211	4.644468779	5.60E-06	8.47E-05	1.791192411	ENSG00000224609	ENSG00000224609	HSD52
ENSG00000257270.1	-1.335686382	3.155790593	-4.644116014	5.61E-06	8.47E-05	1.789682707	ENSG00000257270	ENSG00000257270	RP11-521B24.5
ENSG00000224167.1	0.342493125	0.33598412	4.640508365	5.70E-06	8.59E-05	1.77424882	ENSG00000224167	ENSG00000224167	RP3-522D1.1
ENSG00000272360.1	-0.309004654	0.446867826	-4.640489614	5.70E-06	8.59E-05	1.774168626	ENSG00000272360	ENSG00000272360	RP11-359I18.5
ENSG00000236977.1	0.016478413	0.016638467	4.638313111	5.76E-06	8.66E-05	1.764862208	ENSG00000236977	ENSG00000236977	ANKRD44-IT1
ENSG00000248719.1	0.009804292	0.007998117	4.636508583	5.80E-06	8.72E-05	1.757149073	ENSG00000248719	ENSG00000248719	RP11-377G16.2
ENSG00000265445.1	-0.039810218	0.060085809	-4.635391573	5.83E-06	8.75E-05	1.752375868	ENSG00000265445	ENSG00000265445	RP11-849N15.1
ENSG00000227678.3	0.024964951	0.025895286	4.631700202	5.93E-06	8.89E-05	1.736608753	ENSG00000227678	ENSG00000227678	RP11-73O6.3
ENSG00000227617.4	-0.062366796	0.122007752	-4.628892517	6.00E-06	8.99E-05	1.724623207	ENSG00000227617	ENSG00000227617	CERS6-AS1
ENSG00000242375.1	-0.353698419	1.398458246	-4.627993248	6.03E-06	9.02E-05	1.720785661	ENSG00000242375	ENSG00000242375	RP11-498P14.3
ENSG00000272489.1	-0.050133343	0.155106145	-4.626333932	6.07E-06	9.07E-05	1.713706323	ENSG00000272489	ENSG00000272489	RP11-182L21.5
ENSG00000234425.1	0.028704239	0.020079662	4.626061216	6.08E-06	9.07E-05	1.712543006	ENSG00000234425	ENSG00000234425	RP11-528G1.2
ENSG00000249091.1	-0.164337027	0.129070077	-4.623850912	6.14E-06	9.15E-05	1.703116689	ENSG00000249091	ENSG00000249091	RP11-733C7.1
ENSG00000225092.2	-0.01920506	0.027845077	-4.622341013	6.18E-06	9.20E-05	1.696679566	ENSG00000225092	ENSG00000225092	RP11-405O10.2
ENSG00000237037.5	-0.263088718	0.902816031	-4.620751875	6.22E-06	9.25E-05	1.68990653	ENSG00000237037	ENSG00000237037	NDUFA6-AS1
ENSG00000261742.1	-0.218794117	0.303239157	-4.61894502	6.27E-06	9.32E-05	1.682207936	ENSG00000261742	ENSG00000261742	LINC00922
ENSG00000271367.1	-1.321994866	1.479992797	-4.617335065	6.32E-06	9.37E-05	1.67535041	ENSG00000271367	ENSG00000271367	RP3-483K16.4
ENSG00000260306.1	0.127998147	0.159409053	4.617173096	6.32E-06	9.37E-05	1.674660625	ENSG00000260306	ENSG00000260306	RP11-645C24.5
ENSG00000229214.1	-0.129440894	0.19859819	-4.614481172	6.40E-06	9.47E-05	1.663199316	ENSG00000229214	ENSG00000229214	LINC00242
ENSG00000223461.1	0.067039767	0.114303809	4.612631363	6.45E-06	9.54E-05	1.655326698	ENSG00000223461	ENSG00000223461	AC004471.9
ENSG00000258057.1	-0.058435611	0.121187459	-4.609270739	6.55E-06	9.67E-05	1.641030961	ENSG00000258057	ENSG00000258057	BCDIN3D-AS1
ENSG00000230487.3	-0.421717791	1.029023736	-4.602240592	6.76E-06	9.96E-05	1.611153712	ENSG00000230487	ENSG00000230487	PSMG3-AS1
ENSG00000231062.1	0.014042055	0.008113688	4.601990682	6.76E-06	9.96E-05	1.610092327	ENSG00000231062	ENSG00000231062	AC103563.9
ENSG00000260919.1	-0.027349346	0.033837358	-4.59775363	6.89E-06	0.00010138	1.592104677	ENSG00000260919	ENSG00000260919	CTD-3154N5.1
ENSG00000260176.1	-0.094135634	0.223249509	-4.597367879	6.90E-06	0.000101436	1.590467732	ENSG00000260176	ENSG00000260176	CTD-3126B10.4
ENSG00000257202.1	0.018014977	0.026100082	4.595091568	6.97E-06	0.000102249	1.58081048	ENSG00000257202	ENSG00000257202	RP11-512N21.3
ENSG00000228826.2	0.014880057	0.01188221	4.59503427	6.97E-06	0.000102249	1.580567445	ENSG00000228826	ENSG00000228826	RP11-344P13.4
ENSG00000253824.1	0.098713956	0.082429483	4.592863345	7.04E-06	0.000103113	1.571361127	ENSG00000253824	ENSG00000253824	KB-173C10.2
ENSG00000255670.1	-0.059926869	0.125664354	-4.591238094	7.09E-06	0.000103735	1.564471256	ENSG00000255670	ENSG00000255670	RP11-253I19.3
ENSG00000262692.1	0.14597673	0.339452121	4.582542951	7.37E-06	0.00010766	1.527645031	ENSG00000262692	ENSG00000262692	CTD-3195I5.3
ENSG00000250101.1	-0.172280021	0.272430888	-4.581696373	7.40E-06	0.000107937	1.524062682	ENSG00000250101	ENSG00000250101	RP11-1252I4.2
ENSG00000235910.1	-0.070791705	0.11093407	-4.579959426	7.45E-06	0.000108539	1.516714419	ENSG00000235910	ENSG00000235910	APOA1-AS
ENSG00000248671.3	-0.065746718	0.136048842	-4.579683176	7.46E-06	0.000108539	1.515545944	ENSG00000248671	ENSG00000248671	ALG1L9P
ENSG00000250397.2	-0.098117505	0.198492517	-4.57954461	7.47E-06	0.000108539	1.514959861	ENSG00000250397	ENSG00000250397	RP11-1391J7.1
ENSG00000259815.1	0.008481704	0.005857774	4.579392411	7.47E-06	0.000108539	1.514316132	ENSG00000259815	ENSG00000259815	RP11-565N2.2
ENSG00000262944.1	-1.825451157	6.393014212	-4.573796615	7.66E-06	0.000111115	1.490661155	ENSG00000262944	ENSG00000262944	NA
ENSG00000234869.1	-0.276564821	0.460154327	-4.573467656	7.67E-06	0.000111149	1.489271311	ENSG00000234869	ENSG00000234869	RP3-439F8.1
ENSG00000196559.3	-0.020424853	0.049812374	-4.572080002	7.71E-06	0.000111701	1.483409427	ENSG00000196559	ENSG00000196559	NA
ENSG00000238123.1	-0.659964583	1.226553111	-4.571010506	7.75E-06	0.000112066	1.478892565	ENSG00000238123	ENSG00000238123	MID1IP1-AS1
ENSG00000225030.1	0.018940688	0.015779396	4.570820408	7.76E-06	0.000112066	1.478089808	ENSG00000225030	ENSG00000225030	RP4-784A16.3
ENSG00000231616.4	-0.07933891	0.194862045	-4.565716659	7.93E-06	0.000114475	1.456547847	ENSG00000231616	ENSG00000231616	RP11-575L7.4
ENSG00000173867.8	-0.079127866	0.188397695	-4.562936676	8.03E-06	0.000115748	1.44482258	ENSG00000173867	ENSG00000173867	RP11-97O12.7
ENSG00000238273.3	-0.108419491	0.141633251	-4.561893539	8.07E-06	0.000116147	1.440424442	ENSG00000238273	ENSG00000238273	AC012360.6
ENSG00000273281.1	-1.022684879	3.709108352	-4.561052928	8.10E-06	0.000116444	1.43688082	ENSG00000273281	ENSG00000273281	NA
ENSG00000263667.1	0.00582906	0.00392767	4.56038931	8.12E-06	0.000116652	1.434083706	ENSG00000263667	ENSG00000263667	RP3-416J7.4
ENSG00000267659.1	0.011782311	0.011308904	4.552118482	8.42E-06	0.000120819	1.39925136	ENSG00000267659	ENSG00000267659	LINC01482
ENSG00000261505.1	-0.151606989	0.35193686	-4.548637038	8.55E-06	0.000122536	1.384605286	ENSG00000261505	ENSG00000261505	LA16c-358B7.3
ENSG00000272226.1	-0.049553354	0.121075414	-4.548050573	8.57E-06	0.000122713	1.382139014	ENSG00000272226	ENSG00000272226	RP11-63G10.3
ENSG00000273321.1	0.125968783	0.186487885	4.54753076	8.59E-06	0.00012272	1.379953265	ENSG00000273321	ENSG00000273321	RP11-621L6.3
ENSG00000242759.2	-0.05534673	0.105125563	-4.547522194	8.59E-06	0.00012272	1.379917244	ENSG00000242759	ENSG00000242759	LINC00882
ENSG00000206113.3	-0.076386227	0.114916408	-4.54629178	8.64E-06	0.000123163	1.374744344	ENSG00000206113	ENSG00000206113	RP11-503N18.1
ENSG00000272913.1	-1.296501805	4.604696357	-4.546185629	8.64E-06	0.000123163	1.374298123	ENSG00000272913	ENSG00000272913	RP11-440D17.3
ENSG00000228058.1	-0.131809534	0.14725316	-4.544478091	8.71E-06	0.000123948	1.367121395	ENSG00000228058	ENSG00000228058	RP11-552D4.1
ENSG00000253744.1	-0.012964962	0.009310132	-4.54113651	8.83E-06	0.000125631	1.353083408	ENSG00000253744	ENSG00000253744	AC025442.3
ENSG00000258826.1	0.005435347	0.00484232	4.538111056	8.95E-06	0.00012711	1.340380977	ENSG00000258826	ENSG00000258826	RP11-300J18.1
ENSG00000263931.1	-0.09134666	0.112896942	-4.537945433	8.96E-06	0.00012711	1.339685809	ENSG00000263931	ENSG00000263931	RP11-180P8.1
ENSG00000247595.2	-0.149253788	0.463576986	-4.536185553	9.03E-06	0.000127948	1.33230043	ENSG00000247595	ENSG00000247595	SPTY2D1-AS1
ENSG00000227733.4	-0.14748444	0.231143235	-4.532735884	9.16E-06	0.000129745	1.317830806	ENSG00000227733	ENSG00000227733	RP4-565E6.1
ENSG00000267429.1	-0.026055876	0.030805244	-4.528571447	9.33E-06	0.000131976	1.300375462	ENSG00000267429	ENSG00000267429	AC006116.15
ENSG00000250608.1	-0.072087086	0.096189098	-4.525019518	9.48E-06	0.000133886	1.285498157	ENSG00000250608	ENSG00000250608	RP11-933H2.4
ENSG00000263603.1	-0.027174211	0.047234687	-4.523833475	9.53E-06	0.000134431	1.280532591	ENSG00000263603	ENSG00000263603	CTD-2349P21.5
ENSG00000234740.1	-0.060611027	0.119791637	-4.522632268	9.58E-06	0.000134987	1.275504658	ENSG00000234740	ENSG00000234740	RP11-272P10.2
ENSG00000251143.1	0.066801018	0.110241614	4.517402996	9.80E-06	0.000137942	1.253629446	ENSG00000251143	ENSG00000251143	RP11-849H4.4
ENSG00000263331.1	0.015808657	0.01092845	4.515511932	9.88E-06	0.000138929	1.245723965	ENSG00000263331	ENSG00000263331	CTC-508F8.1
ENSG00000272411.1	0.051582033	0.053731311	4.504220464	1.04E-05	0.000145756	1.198578826	ENSG00000272411	ENSG00000272411	RP11-44B19.1
ENSG00000223783.1	-0.161865734	0.108559106	-4.494906432	1.08E-05	0.0001516	1.159765131	ENSG00000223783	ENSG00000223783	AC124944.5
ENSG00000258131.1	-0.020742938	0.018888745	-4.493854415	1.09E-05	0.000152125	1.155385409	ENSG00000258131	ENSG00000258131	RP11-541G9.1
ENSG00000254162.1	-0.063788387	0.136460411	-4.49159	1.10E-05	0.000153456	1.145961203	ENSG00000254162	ENSG00000254162	RP11-48B3.3
ENSG00000250643.1	-0.387169162	0.37501643	-4.491114641	1.10E-05	0.000153603	1.143983334	ENSG00000250643	ENSG00000250643	RP11-93K22.6
ENSG00000255366.1	-0.146173989	0.154374984	-4.490600248	1.10E-05	0.000153777	1.141843247	ENSG00000255366	ENSG00000255366	RP11-1134I14.8
ENSG00000259459.1	-2.035196143	2.755636098	-4.487512645	1.12E-05	0.000155676	1.129001912	ENSG00000259459	ENSG00000259459	RP11-321G12.1
ENSG00000265443.1	-0.033722537	0.051451158	-4.484979848	1.13E-05	0.000157117	1.118473595	ENSG00000265443	ENSG00000265443	CTD-2349P21.6
ENSG00000259138.1	-0.089266686	0.196515733	-4.484879113	1.13E-05	0.000157117	1.118054962	ENSG00000259138	ENSG00000259138	RP11-950C14.7
ENSG00000248537.1	-0.010148233	0.011275994	-4.481624655	1.14E-05	0.000159171	1.104534486	ENSG00000248537	ENSG00000248537	CTD-2201E9.4
ENSG00000235244.3	-0.022696194	0.040907179	-4.481321171	1.15E-05	0.000159206	1.103274104	ENSG00000235244	ENSG00000235244	RP11-761E20.1
ENSG00000267344.1	0.274948516	0.537804955	4.48037009	1.15E-05	0.000159688	1.099324682	ENSG00000267344	ENSG00000267344	CTB-39G8.3
ENSG00000224478.1	0.034398743	0.027628797	4.479628165	1.15E-05	0.000159946	1.096244285	ENSG00000224478	ENSG00000224478	RP11-13P5.1
ENSG00000229042.2	-0.017772289	0.015407361	-4.479493222	1.15E-05	0.000159946	1.095684063	ENSG00000229042	ENSG00000229042	RP1-232N11.2
ENSG00000240499.3	-0.009758741	0.015711988	-4.475260947	1.18E-05	0.000162574	1.078120807	ENSG00000240499	ENSG00000240499	RP5-1101C3.1
ENSG00000262468.1	-0.490338242	1.314505023	-4.47521999	1.18E-05	0.000162574	1.07795091	ENSG00000262468	ENSG00000262468	LINC01569
ENSG00000267288.1	-0.091735734	0.129883593	-4.474546189	1.18E-05	0.000162871	1.075156063	ENSG00000267288	ENSG00000267288	RP13-890H12.2
ENSG00000241472.2	-0.174081598	0.347822279	-4.473920941	1.18E-05	0.000163134	1.072562927	ENSG00000241472	ENSG00000241472	PTPRG-AS1
ENSG00000273350.1	-0.495987507	0.691038844	-4.473353732	1.19E-05	0.000163358	1.070210768	ENSG00000273350	ENSG00000273350	RP4-539M6.20
ENSG00000224165.1	-0.098855472	0.223962557	-4.472854689	1.19E-05	0.000163401	1.068141493	ENSG00000224165	ENSG00000224165	DNAJC27-AS1
ENSG00000250041.2	0.032229423	0.059925329	4.472789919	1.19E-05	0.000163401	1.067872938	ENSG00000250041	ENSG00000250041	CTD-2003C8.2
ENSG00000224078.8	-0.285636567	0.612129356	-4.472541959	1.19E-05	0.000163401	1.066844861	ENSG00000224078	ENSG00000224078	SNHG14
ENSG00000255052.3	-0.153541441	0.241822879	-4.472102662	1.19E-05	0.000163535	1.065023592	ENSG00000255052	ENSG00000255052	FAM66D
ENSG00000261453.1	0.00786394	0.005085322	4.471308788	1.20E-05	0.00016392	1.061732676	ENSG00000261453	ENSG00000261453	RP11-565N2.1
ENSG00000230590.3	-0.101949995	0.39348656	-4.47066649	1.20E-05	0.000164198	1.059070467	ENSG00000230590	ENSG00000230590	FTX
ENSG00000232028.1	0.015401902	0.016555812	4.469809028	1.20E-05	0.00016463	1.055516942	ENSG00000232028	ENSG00000232028	AC007391.2
ENSG00000267530.2	-0.450733796	0.586480073	-4.468444755	1.21E-05	0.000165425	1.049864266	ENSG00000267530	ENSG00000267530	AC006273.5
ENSG00000271382.1	-0.008928019	0.014761579	-4.467808409	1.21E-05	0.000165702	1.047228155	ENSG00000271382	ENSG00000271382	RP11-1060G2.2
ENSG00000255774.1	-2.563230544	2.583521631	-4.462107411	1.24E-05	0.000169645	1.023625534	ENSG00000255774	ENSG00000255774	AP000439.3
ENSG00000229137.2	-0.167448542	0.170492596	-4.460520885	1.25E-05	0.000170627	1.017061725	ENSG00000229137	ENSG00000229137	NA
ENSG00000225667.1	-0.751000936	0.815794975	-4.457936823	1.27E-05	0.000172353	1.006375123	ENSG00000225667	ENSG00000225667	LINC00505
ENSG00000233542.1	-0.036580034	0.08174717	-4.457442145	1.27E-05	0.000172442	1.004329939	ENSG00000233542	ENSG00000233542	RP11-547D24.1
ENSG00000258249.1	-0.149687335	0.14148019	-4.457320937	1.27E-05	0.000172442	1.003828849	ENSG00000258249	ENSG00000258249	RP11-497G19.3
ENSG00000253891.1	0.046774084	0.026497022	4.454858247	1.28E-05	0.000174095	0.993650268	ENSG00000253891	ENSG00000253891	RP11-203E8.1
ENSG00000234807.4	-0.089088242	0.136048506	-4.454068749	1.29E-05	0.000174502	0.990388196	ENSG00000234807	ENSG00000234807	LINC01135
ENSG00000233086.3	0.003324432	0.00318743	4.451265946	1.30E-05	0.000176432	0.978811436	ENSG00000233086	ENSG00000233086	RP11-375O18.2
ENSG00000215769.4	0.956663026	3.831788441	4.45057248	1.31E-05	0.000176772	0.975948083	ENSG00000215769	ENSG00000215769	RP13-104F24.2
ENSG00000260643.1	-0.381108895	0.893540917	-4.447558307	1.33E-05	0.000178889	0.963506822	ENSG00000260643	ENSG00000260643	RP11-303E16.8
ENSG00000259760.1	0.148337322	0.132704805	4.444254343	1.34E-05	0.000181256	0.94987764	ENSG00000259760	ENSG00000259760	RP11-20G13.2
ENSG00000266824.1	-0.035134772	0.069647162	-4.443039389	1.35E-05	0.000182012	0.944867999	ENSG00000266824	ENSG00000266824	RP11-599B13.7
ENSG00000231711.2	-0.354285928	0.670920378	-4.441573306	1.36E-05	0.000182932	0.938824415	ENSG00000231711	ENSG00000231711	LINC00899
ENSG00000231690.2	-0.050644508	0.068374691	-4.44137327	1.36E-05	0.000182932	0.937999945	ENSG00000231690	ENSG00000231690	LINC00574
ENSG00000203395.2	0.004553837	0.003658101	4.44009165	1.37E-05	0.000183748	0.932718357	ENSG00000203395	ENSG00000203395	AC015969.3
ENSG00000248936.1	-0.092222131	0.203598154	-4.435976521	1.39E-05	0.000186826	0.915768562	ENSG00000248936	ENSG00000248936	RP11-36B15.1
ENSG00000266456.1	-0.060924421	0.093665489	-4.433842362	1.41E-05	0.000188346	0.906983434	ENSG00000266456	ENSG00000266456	RP11-806L2.2
ENSG00000229628.1	0.041883581	0.056158993	4.433211432	1.41E-05	0.000188658	0.904386939	ENSG00000229628	ENSG00000229628	AC073115.7
ENSG00000234264.1	0.040091565	0.04370934	4.4262935	1.45E-05	0.000194133	0.875937855	ENSG00000234264	ENSG00000234264	DEPDC1-AS1
ENSG00000245281.2	-0.103527372	0.19191418	-4.424981374	1.46E-05	0.000195023	0.870546168	ENSG00000245281	ENSG00000245281	CTD-2547L16.1
ENSG00000206195.6	0.59595057	1.160244992	4.422018891	1.48E-05	0.000197306	0.858377961	ENSG00000206195	ENSG00000206195	DUXAP8
ENSG00000233694.1	0.011717025	0.013794602	4.421362111	1.48E-05	0.000197654	0.855681219	ENSG00000233694	ENSG00000233694	AC007365.1
ENSG00000257038.1	-0.317442824	0.654497923	-4.418488543	1.50E-05	0.000199891	0.843886334	ENSG00000257038	ENSG00000257038	RP11-800A3.7
ENSG00000243176.1	0.053434074	0.12278479	4.417559352	1.51E-05	0.000200477	0.840073762	ENSG00000243176	ENSG00000243176	RP11-550I24.2
ENSG00000237009.2	0.047042063	0.035641881	4.414003585	1.53E-05	0.000203337	0.825490351	ENSG00000237009	ENSG00000237009	GLIS3-AS1
ENSG00000271020.1	-0.415434864	1.471838953	-4.413420918	1.53E-05	0.000203631	0.823101591	ENSG00000271020	ENSG00000271020	RP11-10C24.1
ENSG00000273290.1	-0.397007327	1.67955402	-4.412740875	1.54E-05	0.000204011	0.820313955	ENSG00000273290	ENSG00000273290	NA
ENSG00000251175.1	-0.020083292	0.038578907	-4.410567011	1.55E-05	0.00020558	0.811405287	ENSG00000251175	ENSG00000251175	RP11-45L9.1
ENSG00000261265.1	-0.027619904	0.026261388	-4.410461677	1.55E-05	0.00020558	0.810973715	ENSG00000261265	ENSG00000261265	CTD-2515H24.4
ENSG00000261823.1	-0.015789105	0.023854556	-4.402327148	1.61E-05	0.000212625	0.777671602	ENSG00000261823	ENSG00000261823	RP11-48G14.1
ENSG00000244158.1	0.01154458	0.010623756	4.40137672	1.62E-05	0.000213267	0.773784043	ENSG00000244158	ENSG00000244158	RP1-93H18.6
ENSG00000204815.4	-0.093966637	0.13596441	-4.400729162	1.62E-05	0.000213635	0.771135727	ENSG00000204815	ENSG00000204815	TTC25
ENSG00000229262.1	-0.045064217	0.043068044	-4.390698576	1.69E-05	0.000222735	0.730156076	ENSG00000229262	ENSG00000229262	RP4-726N1.2
ENSG00000248245.1	-0.017647951	0.02488873	-4.389567904	1.70E-05	0.000223579	0.725541749	ENSG00000248245	ENSG00000248245	CTB-49A3.2
ENSG00000196756.7	1.386978901	3.682393467	4.388413726	1.71E-05	0.000224448	0.720832535	ENSG00000196756	ENSG00000196756	SNHG17
ENSG00000272137.1	-0.037214764	0.070408835	-4.387580341	1.71E-05	0.000224971	0.71743286	ENSG00000272137	ENSG00000272137	RP11-177G23.2
ENSG00000267759.1	-0.138690825	0.266652022	-4.387381797	1.71E-05	0.000224971	0.716623009	ENSG00000267759	ENSG00000267759	NA
ENSG00000232729.3	-0.041704788	0.0828913	-4.386824514	1.72E-05	0.000225273	0.714350049	ENSG00000232729	ENSG00000232729	AC083884.8
ENSG00000260871.1	-0.084127533	0.142221782	-4.38526202	1.73E-05	0.000226542	0.707978494	ENSG00000260871	ENSG00000260871	CTD-2373J6.1
ENSG00000241316.2	-0.082488075	0.20318505	-4.385009151	1.73E-05	0.000226553	0.706947525	ENSG00000241316	ENSG00000241316	SUCLG2-AS1
ENSG00000237523.1	0.299111491	0.315465707	4.383731577	1.74E-05	0.000227553	0.701739515	ENSG00000237523	ENSG00000237523	LINC00857
ENSG00000235785.1	0.006112281	0.004138921	4.381123802	1.76E-05	0.000229855	0.69111298	ENSG00000235785	ENSG00000235785	AL109767.1
ENSG00000215374.5	-0.078498576	0.161001755	-4.378317772	1.78E-05	0.000232374	0.679684591	ENSG00000215374	ENSG00000215374	FAM66B
ENSG00000256714.1	0.046508005	0.027137437	4.372882399	1.82E-05	0.000237557	0.657565186	ENSG00000256714	ENSG00000256714	RP11-73M14.1
ENSG00000205056.8	0.176502991	0.093316556	4.370713097	1.84E-05	0.000239509	0.648743694	ENSG00000205056	ENSG00000205056	RP11-693J15.5
ENSG00000251075.1	-0.023116868	0.029616401	-4.369961432	1.85E-05	0.000240028	0.645687913	ENSG00000251075	ENSG00000251075	HTT-AS
ENSG00000250501.2	-0.007266452	0.005782669	-4.369065639	1.85E-05	0.000240696	0.642046785	ENSG00000250501	ENSG00000250501	RP11-98O2.1
ENSG00000247317.3	0.276885874	0.421283917	4.365186525	1.88E-05	0.000244439	0.626286714	ENSG00000247317	ENSG00000247317	RP11-273G15.2
ENSG00000230730.1	0.044879973	0.05758151	4.361052914	1.92E-05	0.000248505	0.609505825	ENSG00000230730	ENSG00000230730	AC074011.2
ENSG00000258199.1	-0.113687729	0.176302925	-4.352072957	1.99E-05	0.00025787	0.573097408	ENSG00000258199	ENSG00000258199	RP11-977G19.5
ENSG00000270426.1	0.114592844	0.308706832	4.349011564	2.02E-05	0.000260748	0.560699926	ENSG00000270426	ENSG00000270426	RP11-326I11.5
ENSG00000258957.1	-0.037451075	0.084629275	-4.348966773	2.02E-05	0.000260748	0.560518597	ENSG00000258957	ENSG00000258957	RP11-363J20.1
ENSG00000255717.2	2.420583914	8.183807997	4.344742735	2.05E-05	0.000265175	0.543425236	ENSG00000255717	ENSG00000255717	SNHG1
ENSG00000249494.1	-0.018892357	0.033560342	-4.344004012	2.06E-05	0.000265734	0.540437314	ENSG00000249494	ENSG00000249494	CTB-161M19.4
ENSG00000267044.1	-0.020324034	0.026351002	-4.342536451	2.07E-05	0.000267115	0.534502742	ENSG00000267044	ENSG00000267044	AC005757.6
ENSG00000260693.1	-0.061674706	0.141660793	-4.339223967	2.10E-05	0.000270462	0.52111391	ENSG00000260693	ENSG00000260693	AC026150.8
ENSG00000225335.2	0.10828913	0.289279362	4.33910667	2.10E-05	0.000270462	0.520639967	ENSG00000225335	ENSG00000225335	XXbac-B476C20.9
ENSG00000228956.4	0.059746363	0.056601691	4.334541226	2.14E-05	0.000275443	0.502201506	ENSG00000228956	ENSG00000228956	SATB1-AS1
ENSG00000244649.2	0.166582426	0.143664924	4.333849429	2.15E-05	0.000275969	0.499408994	ENSG00000244649	ENSG00000244649	CTD-2377D24.6
ENSG00000226699.1	0.032879035	0.037368849	4.332067426	2.17E-05	0.000277769	0.492217508	ENSG00000226699	ENSG00000226699	RP11-122K13.7
ENSG00000253111.1	0.005003164	0.004929227	4.331634367	2.17E-05	0.000277997	0.490470231	ENSG00000253111	ENSG00000253111	RP11-136O12.2
ENSG00000224969.1	0.059920065	0.120186475	4.331215484	2.18E-05	0.000278208	0.48878029	ENSG00000224969	ENSG00000224969	RP11-54O7.11
ENSG00000262454.1	-0.232495554	0.620962515	-4.330802954	2.18E-05	0.000278412	0.487116116	ENSG00000262454	ENSG00000262454	RP11-65J21.3
ENSG00000229109.1	-0.055273443	0.105029616	-4.327289127	2.21E-05	0.000282043	0.472946607	ENSG00000229109	ENSG00000229109	RP11-439K3.1
ENSG00000260710.1	-1.638726707	2.064906786	-4.327250742	2.21E-05	0.000282043	0.472791871	ENSG00000260710	ENSG00000260710	RP11-616M22.7
ENSG00000262151.1	0.033211122	0.022322956	4.323806777	2.24E-05	0.000285875	0.458913738	ENSG00000262151	ENSG00000262151	RP11-876N24.2
ENSG00000244306.5	0.334964476	0.606669643	4.321910063	2.26E-05	0.000287671	0.451274598	ENSG00000244306	ENSG00000244306	LINC01296
ENSG00000233860.1	-0.061078187	0.102880599	-4.321842807	2.26E-05	0.000287671	0.451003773	ENSG00000233860	ENSG00000233860	RP11-359D14.2
ENSG00000253930.1	0.384018706	0.884469094	4.321066654	2.27E-05	0.000288324	0.447878637	ENSG00000253930	ENSG00000253930	RP11-1149O23.2
ENSG00000248464.1	-0.150040703	0.102896215	-4.319928362	2.28E-05	0.000289046	0.443296236	ENSG00000248464	ENSG00000248464	FGF10-AS1
ENSG00000235609.4	-0.332871265	0.770677533	-4.319783332	2.28E-05	0.000289046	0.442712465	ENSG00000235609	ENSG00000235609	AF127936.9
ENSG00000267052.1	0.080599183	0.056861177	4.319760919	2.28E-05	0.000289046	0.44262225	ENSG00000267052	ENSG00000267052	CTB-30L5.1
ENSG00000230257.1	2.079365521	1.063766671	4.31754538	2.30E-05	0.000291461	0.433706457	ENSG00000230257	ENSG00000230257	NFE4
ENSG00000227076.1	-0.075550726	0.155190322	-4.314580937	2.33E-05	0.000294821	0.421783046	ENSG00000227076	ENSG00000227076	RP11-4C20.4
ENSG00000229536.1	-0.040153484	0.086787361	-4.311340834	2.36E-05	0.000298564	0.408758914	ENSG00000229536	ENSG00000229536	AC079776.1
ENSG00000236199.1	0.520016247	1.919174257	4.310650193	2.37E-05	0.000299135	0.405983855	ENSG00000236199	ENSG00000236199	RP11-264I13.2
ENSG00000260120.1	-0.005080603	0.005461012	-4.310229345	2.38E-05	0.000299367	0.404293035	ENSG00000260120	ENSG00000260120	RP11-177B4.2
ENSG00000258760.1	0.033663329	0.031688541	4.309572335	2.38E-05	0.000299897	0.401653679	ENSG00000258760	ENSG00000258760	CTD-2509G16.5
ENSG00000272389.1	-0.103901796	0.31227125	-4.306125943	2.42E-05	0.000303964	0.387814411	ENSG00000272389	ENSG00000272389	CTC-487M23.7
ENSG00000261560.1	-0.051617124	0.136017635	-4.304878681	2.43E-05	0.000304963	0.382808271	ENSG00000261560	ENSG00000261560	RP11-166B2.3
ENSG00000255606.1	-0.241073109	0.194932819	-4.304872956	2.43E-05	0.000304963	0.382785292	ENSG00000255606	ENSG00000255606	AP000439.2
ENSG00000253661.1	-0.06453246	0.109909839	-4.304584424	2.43E-05	0.000305032	0.381627391	ENSG00000253661	ENSG00000253661	ZFHX4-AS1
ENSG00000258511.1	0.036312945	0.018020138	4.303319063	2.45E-05	0.000306353	0.376550171	ENSG00000258511	ENSG00000258511	RP11-61O1.2
ENSG00000244558.1	-0.256194073	0.399369432	-4.301696082	2.46E-05	0.000308141	0.37003989	ENSG00000244558	ENSG00000244558	KCNK15-AS1
ENSG00000215866.3	0.108405534	0.123536251	4.297955893	2.50E-05	0.000312701	0.355044843	ENSG00000215866	ENSG00000215866	LINC01356
ENSG00000268518.1	0.17747756	0.406015989	4.295963795	2.52E-05	0.000315011	0.347062758	ENSG00000268518	ENSG00000268518	CTD-2545M3.8
ENSG00000261140.1	-0.28550283	1.061788756	-4.29509742	2.53E-05	0.000315846	0.343592293	ENSG00000261140	ENSG00000261140	RP11-20I23.6
ENSG00000273125.1	-0.029915091	0.042058544	-4.293226802	2.55E-05	0.000318017	0.336101148	ENSG00000273125	ENSG00000273125	RP11-115H18.1
ENSG00000260597.1	-0.153127699	0.271524673	-4.292953651	2.55E-05	0.000318069	0.335007514	ENSG00000260597	ENSG00000260597	AC012531.25
ENSG00000253116.1	-0.031237483	0.038561682	-4.290004426	2.59E-05	0.000321703	0.323203272	ENSG00000253116	ENSG00000253116	RP11-648L3.2
ENSG00000253917.3	-0.208032963	0.764160076	-4.287419993	2.61E-05	0.000324881	0.312864831	ENSG00000253917	ENSG00000253917	AC226119.5
ENSG00000236537.1	-0.717597285	1.618340743	-4.282498949	2.67E-05	0.000331308	0.293194102	ENSG00000236537	ENSG00000236537	NA
ENSG00000241359.1	-0.254223936	0.251261072	-4.280533258	2.69E-05	0.000333525	0.285342131	ENSG00000241359	ENSG00000241359	SYNPR-AS1
ENSG00000229051.1	-0.036741212	0.048325783	-4.280434998	2.69E-05	0.000333525	0.284949709	ENSG00000229051	ENSG00000229051	RP5-952N6.1
ENSG00000226197.2	0.805175511	0.644253408	4.278583572	2.71E-05	0.000335786	0.27755715	ENSG00000226197	ENSG00000226197	RP11-536O18.1
ENSG00000264932.2	-0.041114468	0.048500133	-4.277898455	2.72E-05	0.00033642	0.274822242	ENSG00000264932	ENSG00000264932	CTD-2104P17.2
ENSG00000246448.2	-0.019595367	0.023434076	-4.277280904	2.73E-05	0.000336961	0.27235737	ENSG00000246448	ENSG00000246448	RP13-578N3.3
ENSG00000249069.3	0.005458726	0.004457843	4.276464915	2.74E-05	0.000337782	0.269100931	ENSG00000249069	ENSG00000249069	LINC01033
ENSG00000273302.1	-0.066661005	0.176540069	-4.27567322	2.75E-05	0.00033856	0.265941953	ENSG00000273302	ENSG00000273302	RP11-493E12.2
ENSG00000256596.1	-0.014732361	0.02507915	-4.275449074	2.75E-05	0.00033856	0.26504767	ENSG00000256596	ENSG00000256596	RP11-522N14.2
ENSG00000257740.1	-0.167704801	0.527833348	-4.274777812	2.76E-05	0.000339181	0.262369754	ENSG00000257740	ENSG00000257740	RP11-977G19.12
ENSG00000260534.1	-0.25793631	0.804779778	-4.27342354	2.77E-05	0.000340773	0.256968151	ENSG00000260534	ENSG00000260534	RP11-1006G14.4
ENSG00000259248.1	-0.121519747	0.3040715	-4.272292273	2.78E-05	0.000341934	0.252457146	ENSG00000259248	ENSG00000259248	USP3-AS1
ENSG00000269974.1	0.092044125	0.195852108	4.272128224	2.79E-05	0.000341934	0.251803078	ENSG00000269974	ENSG00000269974	RP11-932O9.10
ENSG00000248227.1	0.009758903	0.006192223	4.271913657	2.79E-05	0.000341934	0.250947621	ENSG00000248227	ENSG00000248227	RP11-83C7.1
ENSG00000263069.1	-0.078918049	0.150565814	-4.270913914	2.80E-05	0.000342743	0.246962233	ENSG00000263069	ENSG00000263069	CTD-2047H16.4
ENSG00000232117.1	0.003865858	0.00341938	4.270884599	2.80E-05	0.000342743	0.246845384	ENSG00000232117	ENSG00000232117	LINC00384
ENSG00000227591.1	0.273299461	0.293873247	4.270503032	2.81E-05	0.000342819	0.24532452	ENSG00000227591	ENSG00000227591	RP1-28O10.1
ENSG00000254163.1	0.009366569	0.006694296	4.27031455	2.81E-05	0.000342819	0.244573308	ENSG00000254163	ENSG00000254163	CTC-340I23.2
ENSG00000226310.1	-0.060958351	0.182283454	-4.270140462	2.81E-05	0.000342819	0.243879487	ENSG00000226310	ENSG00000226310	RP3-323P24.3
ENSG00000224897.2	-0.052230474	0.110353737	-4.26922606	2.82E-05	0.000343799	0.240235574	ENSG00000224897	ENSG00000224897	POT1-AS1
ENSG00000229646.2	0.126379217	0.080755959	4.268245183	2.83E-05	0.000344876	0.236327504	ENSG00000229646	ENSG00000229646	RP11-330A16.1
ENSG00000267274.1	-0.147842538	0.385799873	-4.26675169	2.85E-05	0.000346697	0.230378519	ENSG00000267274	ENSG00000267274	CTD-2006C1.12
ENSG00000255458.1	-0.057594419	0.134016186	-4.266156294	2.86E-05	0.000347226	0.228007398	ENSG00000255458	ENSG00000255458	RP11-539G18.3
ENSG00000249352.3	0.12223732	0.092521062	4.265648673	2.86E-05	0.000347628	0.225986056	ENSG00000249352	ENSG00000249352	RP11-141O11.2
ENSG00000249667.1	0.013232927	0.007304345	4.259455174	2.94E-05	0.000356366	0.201340277	ENSG00000249667	ENSG00000249667	LINC01259
ENSG00000149656.4	-0.027881614	0.062745677	-4.25317856	3.01E-05	0.000365439	0.176395188	ENSG00000149656	ENSG00000149656	LINC00266-1
ENSG00000233665.4	0.01103258	0.010570465	4.250818761	3.04E-05	0.000368687	0.167024851	ENSG00000233665	ENSG00000233665	RP11-523O18.5
ENSG00000236559.1	0.051015362	0.084411974	4.24950977	3.06E-05	0.000370345	0.16182901	ENSG00000236559	ENSG00000236559	RP11-243J16.7
ENSG00000272142.1	0.219892785	0.710040582	4.248507841	3.07E-05	0.000371535	0.157852938	ENSG00000272142	ENSG00000272142	RP11-428J1.5
ENSG00000258811.1	-0.017998493	0.035035249	-4.247140102	3.09E-05	0.000372982	0.152426483	ENSG00000258811	ENSG00000258811	CTD-3051D23.1
ENSG00000259561.1	-0.065660756	0.072929628	-4.24711461	3.09E-05	0.000372982	0.152325357	ENSG00000259561	ENSG00000259561	RP11-300G22.2
ENSG00000228022.1	-0.058104207	0.086964747	-4.243165959	3.14E-05	0.000378783	0.136667747	ENSG00000228022	ENSG00000228022	HCG20
ENSG00000263847.1	-0.110367444	0.274318323	-4.242322895	3.15E-05	0.00037975	0.133326368	ENSG00000263847	ENSG00000263847	RP11-143J12.3
ENSG00000235635.1	-0.031299917	0.041933826	-4.240128213	3.18E-05	0.000382859	0.124630692	ENSG00000235635	ENSG00000235635	AC016644.1
ENSG00000230753.1	-0.049457	0.113627464	-4.23905736	3.20E-05	0.000384199	0.120389211	ENSG00000230753	ENSG00000230753	ZNF341-AS1
ENSG00000265666.1	-0.043209883	0.062021421	-4.234325572	3.26E-05	0.000391435	0.101658395	ENSG00000265666	ENSG00000265666	RARA-AS1
ENSG00000254414.1	-0.190632566	0.690616795	-4.230843416	3.31E-05	0.000396743	0.087885771	ENSG00000254414	ENSG00000254414	RP11-182J1.1
ENSG00000261379.1	-0.228270321	0.239476668	-4.229611033	3.32E-05	0.000398396	0.083013788	ENSG00000261379	ENSG00000261379	RP11-395N3.1
ENSG00000254100.1	-0.994250212	0.747551952	-4.221797434	3.43E-05	0.000411088	0.052152753	ENSG00000254100	ENSG00000254100	RP11-675F6.4
ENSG00000229751.1	0.018813113	0.018987655	4.21900726	3.47E-05	0.000415462	0.041144445	ENSG00000229751	ENSG00000229751	RP11-142M10.2
ENSG00000224698.1	-0.27184752	0.244691918	-4.218086369	3.49E-05	0.000416415	0.037512557	ENSG00000224698	ENSG00000224698	RP11-131J3.1
ENSG00000235830.1	-0.073830632	0.090442885	-4.217997771	3.49E-05	0.000416415	0.037163174	ENSG00000235830	ENSG00000235830	SRGAP3-AS4
ENSG00000272233.1	-0.093081681	0.125844303	-4.217446429	3.50E-05	0.000416972	0.034989109	ENSG00000272233	ENSG00000272233	NA
ENSG00000264843.1	-0.090220309	0.054645083	-4.216979932	3.50E-05	0.000417385	0.0331498	ENSG00000264843	ENSG00000264843	RP11-856M7.2
ENSG00000270061.1	-0.075995452	0.192184681	-4.215660775	3.52E-05	0.000419271	0.027949564	ENSG00000270061	ENSG00000270061	RP11-214K3.19
ENSG00000267104.1	-0.14856951	0.349312336	-4.214698364	3.54E-05	0.000420546	0.024156536	ENSG00000267104	ENSG00000267104	TBC1D3P1-DHX40P1
ENSG00000257433.1	0.083316344	0.272524604	4.211441549	3.58E-05	0.000425835	0.011326421	ENSG00000257433	ENSG00000257433	RP1-197B17.3
ENSG00000253644.1	0.024135054	0.017086379	4.20703867	3.65E-05	0.000433229	-0.00600497	ENSG00000253644	ENSG00000253644	KB-1930G5.3
ENSG00000233693.1	-0.013376111	0.014942279	-4.205589874	3.67E-05	0.000435416	-0.011704555	ENSG00000233693	ENSG00000233693	RP11-506O24.1
ENSG00000227392.1	0.105174082	0.091776286	4.203887359	3.70E-05	0.000438072	-0.018400106	ENSG00000227392	ENSG00000227392	HPN-AS1
ENSG00000265185.2	2.497166754	3.762391484	4.199592864	3.76E-05	0.000445469	-0.035278844	ENSG00000265185	ENSG00000265185	SNORD3B-1
ENSG00000228358.1	-0.013912886	0.012603314	-4.198903239	3.77E-05	0.00044632	-0.037987901	ENSG00000228358	ENSG00000228358	AC113617.1
ENSG00000260948.1	-0.124302835	0.33225856	-4.198301186	3.78E-05	0.000446951	-0.040352637	ENSG00000260948	ENSG00000260948	RP11-552M11.8
ENSG00000272610.1	-0.021323503	0.045660439	-4.198107997	3.79E-05	0.000446951	-0.041111379	ENSG00000272610	ENSG00000272610	MAGI1-IT1
ENSG00000233534.1	0.005266217	0.003433425	4.196028835	3.82E-05	0.000450371	-0.0492753	ENSG00000233534	ENSG00000233534	RP1-38C16.2
ENSG00000248445.1	-0.06844561	0.145710097	-4.194122068	3.85E-05	0.000453495	-0.056759233	ENSG00000248445	ENSG00000248445	SEMA6A-AS1
ENSG00000227240.1	0.010292016	0.006105936	4.192693415	3.87E-05	0.000455744	-0.062364672	ENSG00000227240	ENSG00000227240	RP11-563D10.1
ENSG00000224610.1	0.017012747	0.008890778	4.191876885	3.88E-05	0.000456853	-0.065567657	ENSG00000224610	ENSG00000224610	RP11-265P11.1
ENSG00000271551.1	-0.096599671	0.226005696	-4.19057979	3.90E-05	0.00045887	-0.070654632	ENSG00000271551	ENSG00000271551	RP11-230C9.2
ENSG00000248049.2	-0.364326908	1.97916724	-4.189561689	3.92E-05	0.000460367	-0.07464649	ENSG00000248049	ENSG00000248049	UBA6-AS1
ENSG00000261916.1	-0.047327911	0.07888051	-4.186610806	3.97E-05	0.000465549	-0.086211827	ENSG00000261916	ENSG00000261916	RP11-235E17.4
ENSG00000261101.1	-0.136678597	0.349300692	-4.184924956	4.00E-05	0.00046835	-0.092815984	ENSG00000261101	ENSG00000261101	RP4-545K15.5
ENSG00000260810.1	-0.331233706	0.545051654	-4.183773985	4.02E-05	0.000470134	-0.097323481	ENSG00000260810	ENSG00000260810	CTD-2547L24.4
ENSG00000269983.1	-0.304893206	0.635792208	-4.183082839	4.03E-05	0.000471035	-0.100029671	ENSG00000269983	ENSG00000269983	RP11-497H16.9
ENSG00000267013.1	-0.596860111	0.600164229	-4.182477734	4.04E-05	0.000471772	-0.102398647	ENSG00000267013	ENSG00000267013	CTD-2171N6.1
ENSG00000256166.1	-0.095748065	0.133891283	-4.181963909	4.05E-05	0.000472333	-0.104410034	ENSG00000256166	ENSG00000256166	XXbac-BPG248L24.13
ENSG00000231808.1	0.035669763	0.026442338	4.181365994	4.06E-05	0.000473059	-0.106750322	ENSG00000231808	ENSG00000231808	LINC01388
ENSG00000244345.1	0.030961685	0.030043852	4.180851972	4.06E-05	0.000473623	-0.108762014	ENSG00000244345	ENSG00000244345	RP11-654C22.2
ENSG00000267529.2	-0.028322157	0.037331232	-4.178589411	4.10E-05	0.000477231	-0.117614303	ENSG00000267529	ENSG00000267529	RP11-53B2.1
ENSG00000249673.2	-0.58183524	2.367788621	-4.178554044	4.10E-05	0.000477231	-0.117752644	ENSG00000249673	ENSG00000249673	NOP14-AS1
ENSG00000264745.1	0.081832367	0.105369614	4.173352742	4.19E-05	0.000487064	-0.138086916	ENSG00000264745	ENSG00000264745	TTC39C-AS1
ENSG00000236008.1	-0.094612205	0.111678549	-4.171044915	4.23E-05	0.000491238	-0.147102247	ENSG00000236008	ENSG00000236008	AC011747.4
ENSG00000256733.1	0.024579644	0.021388191	4.16552961	4.33E-05	0.000501989	-0.168629835	ENSG00000256733	ENSG00000256733	RP11-881M11.8
ENSG00000250977.1	-0.052081398	0.038652304	-4.165231883	4.33E-05	0.000502143	-0.169791234	ENSG00000250977	ENSG00000250977	RP11-173E2.2
ENSG00000253955.1	-0.451290335	0.325516497	-4.164559572	4.34E-05	0.000503067	-0.172413583	ENSG00000253955	ENSG00000253955	CTB-33O18.3
ENSG00000248779.1	-2.888336531	2.468983827	-4.162834698	4.37E-05	0.000506165	-0.179139768	ENSG00000248779	ENSG00000248779	RP11-53O19.2
ENSG00000260256.1	0.028523485	0.018155938	4.162607618	4.38E-05	0.000506175	-0.180025091	ENSG00000260256	ENSG00000260256	AP001063.1
ENSG00000247708.3	-0.052188438	0.201499553	-4.161693669	4.40E-05	0.000507348	-0.183587911	ENSG00000247708	ENSG00000247708	STX18-AS1
ENSG00000260009.1	-0.260458506	0.263268202	-4.161596756	4.40E-05	0.000507348	-0.183965662	ENSG00000260009	ENSG00000260009	RP11-65J21.1
ENSG00000238042.1	-0.15980438	0.191223957	-4.161197313	4.40E-05	0.000507716	-0.185522556	ENSG00000238042	ENSG00000238042	RP11-815M8.1
ENSG00000233643.2	-0.012875471	0.016332754	-4.16006418	4.42E-05	0.00050961	-0.189938415	ENSG00000233643	ENSG00000233643	RP11-491H19.1
ENSG00000225210.5	0.916157936	1.94595267	4.159012912	4.44E-05	0.00051134	-0.194034313	ENSG00000225210	ENSG00000225210	DUXAP10
ENSG00000272420.1	-0.167910946	0.458518399	-4.158178122	4.46E-05	0.000512623	-0.19728614	ENSG00000272420	ENSG00000272420	RP4-740C4.7
ENSG00000248335.1	-0.017815612	0.015470991	-4.154570673	4.52E-05	0.00051967	-0.211332039	ENSG00000248335	ENSG00000248335	RP11-102N12.2
ENSG00000234350.1	-0.033744647	0.051710907	-4.15439061	4.53E-05	0.00051967	-0.21203285	ENSG00000234350	ENSG00000234350	AC007405.4
ENSG00000236790.1	0.016105781	0.026229247	4.153713549	4.54E-05	0.000519793	-0.214667766	ENSG00000236790	ENSG00000236790	LINC00299
ENSG00000260917.1	-0.247389533	0.728703426	-4.153659485	4.54E-05	0.000519793	-0.214878153	ENSG00000260917	ENSG00000260917	RP11-57H14.4
ENSG00000245667.2	0.016581377	0.026619916	4.153514253	4.54E-05	0.000519793	-0.215443296	ENSG00000245667	ENSG00000245667	RP5-940J5.8
ENSG00000266934.1	-0.022962974	0.040838787	-4.153449813	4.55E-05	0.000519793	-0.215694047	ENSG00000266934	ENSG00000266934	RP11-332H18.3
ENSG00000259590.1	0.118926751	0.109056505	4.150903073	4.59E-05	0.000524749	-0.225601309	ENSG00000259590	ENSG00000259590	RP11-20G13.3
ENSG00000233330.1	-0.337946883	1.007380195	-4.148066399	4.65E-05	0.000530376	-0.23663026	ENSG00000233330	ENSG00000233330	RP1-12G14.7
ENSG00000226877.3	-0.227368734	0.60811547	-4.147067677	4.67E-05	0.000532061	-0.240511722	ENSG00000226877	ENSG00000226877	RP11-575L7.2
ENSG00000253854.1	-0.222913358	0.834163884	-4.141317729	4.78E-05	0.000544179	-0.262842724	ENSG00000253854	ENSG00000253854	RP11-10N23.2
ENSG00000261468.1	0.107554874	0.210767379	4.140647191	4.79E-05	0.000545178	-0.265445135	ENSG00000261468	ENSG00000261468	RP11-1024P17.1
ENSG00000263680.2	0.123298808	0.108046541	4.140349517	4.79E-05	0.000545351	-0.266600316	ENSG00000263680	ENSG00000263680	RP11-57A1.1
ENSG00000258457.1	-0.176813416	0.3715508	-4.138300143	4.84E-05	0.000549426	-0.274551333	ENSG00000258457	ENSG00000258457	RP11-298I3.4
ENSG00000231394.1	0.009278913	0.00835556	4.133282344	4.93E-05	0.00056025	-0.294004625	ENSG00000231394	ENSG00000231394	RP11-310H4.3
ENSG00000205885.3	0.256561943	0.620062452	4.132879152	4.94E-05	0.000560669	-0.295566853	ENSG00000205885	ENSG00000205885	C1RL-AS1
ENSG00000240207.2	0.161290194	0.268248841	4.129362978	5.01E-05	0.000568228	-0.309185197	ENSG00000240207	ENSG00000240207	RP11-379F4.4
ENSG00000232606.1	0.016196975	0.015718141	4.128652948	5.03E-05	0.000569362	-0.311933965	ENSG00000232606	ENSG00000232606	LINC01412
ENSG00000273007.1	-0.056837857	0.135482058	-4.126474419	5.07E-05	0.000573909	-0.320365227	ENSG00000273007	ENSG00000273007	RP11-170N16.3
ENSG00000259319.1	-0.18301626	0.394710432	-4.125840167	5.09E-05	0.000574878	-0.322819158	ENSG00000259319	ENSG00000259319	RP11-293M10.6
ENSG00000234492.4	-0.014144917	0.031383282	-4.125468191	5.09E-05	0.000575235	-0.324258187	ENSG00000234492	ENSG00000234492	RPL34-AS1
ENSG00000110347.7	0.072253924	0.041865761	4.125021296	5.10E-05	0.000575768	-0.325986901	ENSG00000110347	ENSG00000110347	NA
ENSG00000250764.1	0.05573696	0.130239165	4.122229456	5.16E-05	0.00058181	-0.336782821	ENSG00000250764	ENSG00000250764	CTD-2152M20.2
ENSG00000223642.3	-0.010405271	0.010727869	-4.118517728	5.24E-05	0.000590109	-0.351126078	ENSG00000223642	ENSG00000223642	AC008277.1
ENSG00000250237.1	0.331711747	0.298099776	4.115622657	5.30E-05	0.000595993	-0.36230573	ENSG00000250237	ENSG00000250237	CTC-498J12.1
ENSG00000259181.1	-0.010401578	0.008290048	-4.115490106	5.30E-05	0.000595993	-0.362817428	ENSG00000259181	ENSG00000259181	RP11-463I20.3
ENSG00000262686.1	-0.174227683	0.238544514	-4.115414334	5.31E-05	0.000595993	-0.363109929	ENSG00000262686	ENSG00000262686	GLIS2-AS1
ENSG00000228126.1	-0.097369962	0.193125853	-4.114883292	5.32E-05	0.00059675	-0.365159779	ENSG00000228126	ENSG00000228126	FALEC
ENSG00000270130.1	-0.048859218	0.132214132	-4.111493323	5.39E-05	0.000604463	-0.378239809	ENSG00000270130	ENSG00000270130	RP11-214K3.23
ENSG00000254165.1	-0.133104178	0.313523061	-4.107866835	5.47E-05	0.000612565	-0.392222066	ENSG00000254165	ENSG00000254165	RP11-503E24.2
ENSG00000226746.2	-0.007110449	0.01220141	-4.107767376	5.47E-05	0.000612565	-0.392605388	ENSG00000226746	ENSG00000226746	SMCR5
ENSG00000224358.1	-0.072605232	0.155540155	-4.106318403	5.50E-05	0.000615332	-0.398188917	ENSG00000224358	ENSG00000224358	RP11-466F5.8
ENSG00000271782.1	-0.132263598	0.327752869	-4.106218236	5.51E-05	0.000615332	-0.39857484	ENSG00000271782	ENSG00000271782	NA
ENSG00000224717.1	0.036795172	0.02627574	4.10532819	5.53E-05	0.000617009	-0.402003658	ENSG00000224717	ENSG00000224717	RP11-576D8.4
ENSG00000196668.3	-0.667896792	0.740486813	-4.103456473	5.57E-05	0.000621149	-0.40921216	ENSG00000196668	ENSG00000196668	LINC00173
ENSG00000267567.1	0.021432288	0.036716835	4.102558784	5.59E-05	0.000622861	-0.412668396	ENSG00000267567	ENSG00000267567	CTD-2538C1.3
ENSG00000268093.1	-0.052406152	0.129962271	-4.101856237	5.60E-05	0.000624085	-0.415372847	ENSG00000268093	ENSG00000268093	AC022154.7
ENSG00000253979.1	0.03267705	0.041347922	4.100939721	5.63E-05	0.000625575	-0.418900364	ENSG00000253979	ENSG00000253979	RP11-443C10.2
ENSG00000204971.3	0.015770752	0.019550103	4.100832803	5.63E-05	0.000625575	-0.419311829	ENSG00000204971	ENSG00000204971	RP11-807H22.7
ENSG00000224187.1	0.016129604	0.008658594	4.099723637	5.65E-05	0.000627813	-0.423579813	ENSG00000224187	ENSG00000224187	RP11-132N15.3
ENSG00000232301.1	-0.059891508	0.052635937	-4.099516645	5.66E-05	0.000627813	-0.424376192	ENSG00000232301	ENSG00000232301	RP11-132A1.3
ENSG00000224577.1	-0.61114928	0.806112249	-4.097083605	5.71E-05	0.000633146	-0.433734405	ENSG00000224577	ENSG00000224577	LINC01117
ENSG00000224930.2	0.581515189	0.40372252	4.09682642	5.72E-05	0.000633146	-0.434723333	ENSG00000224930	ENSG00000224930	NA
ENSG00000232679.1	-0.590559745	0.830054154	-4.096774131	5.72E-05	0.000633146	-0.434924389	ENSG00000232679	ENSG00000232679	RP11-400N13.3
ENSG00000263293.1	-0.060657756	0.13550942	-4.095455934	5.75E-05	0.000635971	-0.439992228	ENSG00000263293	ENSG00000263293	RP11-290H9.4
ENSG00000197291.4	-0.777901183	1.071220413	-4.0904866	5.87E-05	0.000648282	-0.459084175	ENSG00000197291	ENSG00000197291	RAMP2-AS1
ENSG00000272689.1	-0.320728686	0.453269812	-4.090243591	5.87E-05	0.000648355	-0.460017287	ENSG00000272689	ENSG00000272689	RP4-539M6.21
ENSG00000230790.2	0.030100894	0.026776526	4.089259807	5.90E-05	0.000650367	-0.463794352	ENSG00000230790	ENSG00000230790	AC012456.4
ENSG00000261175.1	1.463166022	1.029229974	4.088718283	5.91E-05	0.000651223	-0.465873102	ENSG00000261175	ENSG00000261175	CTD-2015G9.2
ENSG00000266994.1	-0.026794018	0.04185474	-4.088372429	5.92E-05	0.000651567	-0.467200605	ENSG00000266994	ENSG00000266994	RP11-127I20.7
ENSG00000264520.1	-0.065190074	0.139444622	-4.0880384	5.93E-05	0.000651881	-0.468482627	ENSG00000264520	ENSG00000264520	RP4-777O23.2
ENSG00000254192.1	-0.053376851	0.073031104	-4.085160262	6.00E-05	0.000658913	-0.479525316	ENSG00000254192	ENSG00000254192	CTC-558O2.2
ENSG00000259563.1	-0.02806094	0.059247807	-4.084944757	6.00E-05	0.000658916	-0.480351882	ENSG00000259563	ENSG00000259563	CTD-2329K10.1
ENSG00000226335.2	-0.109995019	0.14906612	-4.083929004	6.03E-05	0.000661047	-0.484247274	ENSG00000226335	ENSG00000226335	NA
ENSG00000245662.2	-0.038203197	0.057497225	-4.082852174	6.05E-05	0.000663347	-0.488375971	ENSG00000245662	ENSG00000245662	RP11-184E9.1
ENSG00000233251.3	-0.427569447	0.41968975	-4.082186449	6.07E-05	0.000664554	-0.490927968	ENSG00000233251	ENSG00000233251	AC007743.1
ENSG00000226816.2	0.213106765	0.228602689	4.079434573	6.14E-05	0.000671376	-0.501473195	ENSG00000226816	ENSG00000226816	AC005082.12
ENSG00000188206.5	-1.456814116	4.244957919	-4.074882303	6.25E-05	0.000683191	-0.518903957	ENSG00000188206	ENSG00000188206	HNRNPU-AS1
ENSG00000254290.1	-0.406003296	0.502116996	-4.074212213	6.27E-05	0.000684446	-0.521468316	ENSG00000254290	ENSG00000254290	RP11-150O12.3
ENSG00000255418.1	-0.015947061	0.026661481	-4.072656431	6.30E-05	0.000688147	-0.527420707	ENSG00000255418	ENSG00000255418	RP11-266A24.1
ENSG00000269737.1	-0.382271874	0.830921011	-4.071344735	6.34E-05	0.00069119	-0.532437688	ENSG00000269737	ENSG00000269737	RP11-345P4.7
ENSG00000260924.2	0.118815072	0.283303968	4.07015398	6.37E-05	0.000693909	-0.536990874	ENSG00000260924	ENSG00000260924	LINC01311
ENSG00000232406.2	-0.0178716	0.034681837	-4.068773897	6.40E-05	0.000697167	-0.542266556	ENSG00000232406	ENSG00000232406	RP11-234K24.3
ENSG00000260804.2	-0.653452612	2.038358237	-4.068354276	6.41E-05	0.000697746	-0.543870343	ENSG00000260804	ENSG00000260804	PKI55
ENSG00000224376.1	-0.174864539	0.46904704	-4.065630172	6.48E-05	0.000704813	-0.554278341	ENSG00000224376	ENSG00000224376	AC017104.6
ENSG00000250159.2	-0.078068021	0.125157703	-4.064251629	6.52E-05	0.000708117	-0.55954303	ENSG00000250159	ENSG00000250159	RP11-381K20.2
ENSG00000231914.1	-0.019358531	0.013360484	-4.062911686	6.56E-05	0.000711326	-0.564658811	ENSG00000231914	ENSG00000231914	LINC00387
ENSG00000214432.5	-0.020692783	0.052258795	-4.061212607	6.60E-05	0.000715578	-0.571143629	ENSG00000214432	ENSG00000214432	AC068831.10
ENSG00000251432.2	-0.123748996	0.3058235	-4.060209016	6.63E-05	0.000717851	-0.57497289	ENSG00000251432	ENSG00000251432	RP11-420A23.1
ENSG00000225867.1	0.048001225	0.037095244	4.059204713	6.65E-05	0.000720134	-0.578804038	ENSG00000225867	ENSG00000225867	RP5-1177I5.3
ENSG00000266803.1	-0.010835192	0.01640123	-4.057562639	6.70E-05	0.000724271	-0.585066336	ENSG00000266803	ENSG00000266803	RP1-77H15.1
ENSG00000236991.2	-0.042828841	0.089744826	-4.056259075	6.73E-05	0.000727445	-0.5900361	ENSG00000236991	ENSG00000236991	EDRF1-AS1
ENSG00000238197.1	-0.182219224	0.363704466	-4.05437674	6.78E-05	0.000732327	-0.597209939	ENSG00000238197	ENSG00000238197	PAXBP1-AS1
ENSG00000249335.1	0.020188997	0.013683358	4.052082993	6.85E-05	0.000738121	-0.605947795	ENSG00000249335	ENSG00000249335	CTC-340D7.1
ENSG00000188185.7	-0.299926774	1.164291794	-4.051984277	6.85E-05	0.000738121	-0.606323749	ENSG00000188185	ENSG00000188185	LINC00265
ENSG00000258658.1	-0.024538895	0.054490388	-4.048281045	6.95E-05	0.000748504	-0.62042153	ENSG00000258658	ENSG00000258658	RP11-517O13.3
ENSG00000246334.2	0.059119008	0.10709163	4.046256164	7.01E-05	0.00075395	-0.628125258	ENSG00000246334	ENSG00000246334	PRR7-AS1
ENSG00000196364.7	-0.038129571	0.032177763	-4.041008092	7.16E-05	0.000769275	-0.648076071	ENSG00000196364	ENSG00000196364	PRSS29P
ENSG00000272849.1	-0.689947119	1.905962673	-4.040438209	7.17E-05	0.000770377	-0.650241147	ENSG00000272849	ENSG00000272849	RP11-347I19.8
ENSG00000270028.1	-0.654051066	1.406023483	-4.040176217	7.18E-05	0.000770533	-0.651236407	ENSG00000270028	ENSG00000270028	RP11-380L11.4
ENSG00000229274.1	0.05768563	0.06048866	4.03798524	7.24E-05	0.000776433	-0.659557331	ENSG00000229274	ENSG00000229274	XXbac-BPG13B8.10
ENSG00000259645.1	-0.026744773	0.047624971	-4.037843257	7.25E-05	0.000776433	-0.660096421	ENSG00000259645	ENSG00000259645	RP11-253M7.6
ENSG00000235949.1	-1.223539054	0.965744887	-4.036292058	7.29E-05	0.000780597	-0.665985021	ENSG00000235949	ENSG00000235949	AC061961.2
ENSG00000261326.2	-0.331817681	1.013962144	-4.035118544	7.33E-05	0.000783601	-0.670438553	ENSG00000261326	ENSG00000261326	LINC01355
ENSG00000226851.1	-0.038850118	0.085370236	-4.034850423	7.33E-05	0.00078378	-0.671455926	ENSG00000226851	ENSG00000226851	AC004112.4
ENSG00000253591.1	0.008785512	0.005762868	4.032868546	7.39E-05	0.000789301	-0.678974225	ENSG00000253591	ENSG00000253591	CTC-265N9.1
ENSG00000260417.1	-0.00852333	0.012351261	-4.032669561	7.40E-05	0.000789301	-0.679728898	ENSG00000260417	ENSG00000260417	CTD-2542L18.1
ENSG00000230967.2	-0.016420271	0.014098261	-4.030909922	7.45E-05	0.000794191	-0.686401139	ENSG00000230967	ENSG00000230967	RP11-107I14.5
ENSG00000250509.1	0.19052699	0.102876165	4.030348815	7.47E-05	0.000795303	-0.688528223	ENSG00000250509	ENSG00000250509	CTC-573N18.1
ENSG00000227953.2	-0.127225927	0.239756501	-4.02839565	7.53E-05	0.000800846	-0.695930402	ENSG00000227953	ENSG00000227953	LINC01341
ENSG00000227398.3	-0.098704287	0.302829973	-4.027248318	7.56E-05	0.000803842	-0.70027714	ENSG00000227398	ENSG00000227398	KIF9-AS1
ENSG00000253141.1	-0.00674818	0.006518254	-4.026971269	7.57E-05	0.000804058	-0.701326592	ENSG00000253141	ENSG00000253141	CTB-164N12.1
ENSG00000240440.1	0.025908119	0.034424237	4.024991915	7.63E-05	0.000809328	-0.708822504	ENSG00000240440	ENSG00000240440	AC007879.3
ENSG00000238010.1	-0.015432403	0.012703514	-4.024911506	7.63E-05	0.000809328	-0.70912695	ENSG00000238010	ENSG00000238010	RP11-123K19.2
ENSG00000255186.1	0.022536178	0.022242512	4.023791947	7.67E-05	0.000811914	-0.713365272	ENSG00000255186	ENSG00000255186	RP11-514F3.5
ENSG00000234899.5	0.320692745	0.338674855	4.023691824	7.67E-05	0.000811914	-0.713744258	ENSG00000234899	ENSG00000234899	SOX9-AS1
ENSG00000253838.1	0.507059329	0.297995387	4.021662491	7.73E-05	0.000817816	-0.721423928	ENSG00000253838	ENSG00000253838	RP11-44K6.2
ENSG00000269990.1	-0.800330676	3.20828624	-4.018868572	7.82E-05	0.000826268	-0.7319915	ENSG00000269990	ENSG00000269990	NA
ENSG00000234572.1	0.026042111	0.020334749	4.018331147	7.83E-05	0.000827348	-0.734023491	ENSG00000234572	ENSG00000234572	AC007880.1
ENSG00000269736.1	-0.030389918	0.025989725	-4.014596815	7.95E-05	0.000839023	-0.748136348	ENSG00000269736	ENSG00000269736	CTD-2521M24.11
ENSG00000231920.1	-0.22132079	0.583014616	-4.013221045	7.99E-05	0.000842922	-0.753332787	ENSG00000231920	ENSG00000231920	NEBL-AS1
ENSG00000231505.1	0.025494488	0.015829151	4.012470234	8.02E-05	0.000844739	-0.756168032	ENSG00000231505	ENSG00000231505	AC108868.5
ENSG00000254060.1	0.003485137	0.002317606	4.007086341	8.19E-05	0.000862272	-0.776485303	ENSG00000254060	ENSG00000254060	RP11-172E10.1
ENSG00000225177.1	0.3404843	0.650786187	4.00656034	8.21E-05	0.000863359	-0.778469001	ENSG00000225177	ENSG00000225177	RP11-390P2.4
ENSG00000261124.1	-0.033893471	0.080821164	-4.002939268	8.33E-05	0.000875122	-0.792118889	ENSG00000261124	ENSG00000261124	AC135050.5
ENSG00000217258.2	0.030687854	0.049368088	4.001658954	8.37E-05	0.000878848	-0.796942538	ENSG00000217258	ENSG00000217258	AC007249.3
ENSG00000232558.1	-0.012926564	0.009873683	-4.001234613	8.38E-05	0.000879602	-0.798540967	ENSG00000232558	ENSG00000232558	KCND3-IT1
ENSG00000268201.1	-0.194043319	0.490378798	-4.000116287	8.42E-05	0.00088278	-0.802752821	ENSG00000268201	ENSG00000268201	CTD-3138B18.6
ENSG00000273448.1	-0.104722139	0.287751637	-3.998591496	8.47E-05	0.000887397	-0.808493849	ENSG00000273448	ENSG00000273448	RP11-166O4.6
ENSG00000249786.3	-0.014051809	0.024273943	-3.998290152	8.48E-05	0.000887726	-0.80962822	ENSG00000249786	ENSG00000249786	EAF1-AS1
ENSG00000255479.1	0.007442313	0.008758397	3.99514433	8.59E-05	0.000898114	-0.821465792	ENSG00000255479	ENSG00000255479	RP11-672A2.6
ENSG00000179406.6	-0.327368688	1.045695516	-3.991717791	8.71E-05	0.000909625	-0.834350396	ENSG00000179406	ENSG00000179406	LINC00174
ENSG00000272927.1	-0.370754937	0.674025729	-3.990561298	8.75E-05	0.000912965	-0.838696902	ENSG00000272927	ENSG00000272927	RP11-1191J2.5
ENSG00000267644.1	-0.036519267	0.064217442	-3.990376158	8.75E-05	0.000912965	-0.83939262	ENSG00000267644	ENSG00000267644	CTD-2008P7.10
ENSG00000237166.1	-0.065116781	0.05181748	-3.989605397	8.78E-05	0.000915002	-0.842288679	ENSG00000237166	ENSG00000237166	AC007163.3
ENSG00000261573.1	0.012451106	0.008946665	3.988368524	8.82E-05	0.000918735	-0.846935081	ENSG00000261573	ENSG00000261573	RP11-553K8.5
ENSG00000260645.1	-0.064703569	0.149812631	-3.987679666	8.85E-05	0.000920083	-0.849522277	ENSG00000260645	ENSG00000260645	RP11-250B2.5
ENSG00000225077.2	0.086994977	0.16305821	3.987583635	8.85E-05	0.000920083	-0.849882919	ENSG00000225077	ENSG00000225077	LINC00337
ENSG00000236740.2	0.173505319	0.159273659	3.987118303	8.87E-05	0.000921024	-0.851630344	ENSG00000236740	ENSG00000236740	RP11-411K7.1
ENSG00000265751.1	-0.00753905	0.005951232	-3.985357463	8.93E-05	0.000926698	-0.85824107	ENSG00000265751	ENSG00000265751	RP11-296E23.1
ENSG00000264937.1	-0.086877651	0.21685816	-3.984609813	8.95E-05	0.000928681	-0.861047201	ENSG00000264937	ENSG00000264937	AC100830.5
ENSG00000229654.1	0.025927481	0.021658293	3.983720944	8.98E-05	0.000931188	-0.864382762	ENSG00000229654	ENSG00000229654	RP1-60O19.2
ENSG00000267940.1	-0.135932515	0.341630317	-3.982277166	9.04E-05	0.00093575	-0.869799282	ENSG00000267940	ENSG00000267940	RP11-290F24.6
ENSG00000254900.1	-0.020540343	0.030593041	-3.980124396	9.11E-05	0.000942968	-0.877872482	ENSG00000254900	ENSG00000254900	RP11-152H18.4
ENSG00000226601.1	0.008228276	0.007563856	3.979701977	9.13E-05	0.000943774	-0.879456164	ENSG00000226601	ENSG00000226601	RP11-239E10.3
ENSG00000263683.1	-0.135953869	0.349304582	-3.979252735	9.14E-05	0.000944681	-0.881140245	ENSG00000263683	ENSG00000263683	RP4-777O23.1
ENSG00000259717.1	0.023752328	0.031275382	3.978504608	9.17E-05	0.000946705	-0.883944396	ENSG00000259717	ENSG00000259717	LINC00677
ENSG00000130600.11	-3.12190639	12.60048525	-3.967387379	9.58E-05	0.000988302	-0.925559778	ENSG00000130600	ENSG00000130600	H19
ENSG00000226101.1	0.091692648	0.125067358	3.966199468	9.63E-05	0.00099213	-0.930000469	ENSG00000226101	ENSG00000226101	AC007461.2
ENSG00000225675.2	0.056106814	0.078758471	3.965251276	9.66E-05	0.000995033	-0.933544196	ENSG00000225675	ENSG00000225675	RP4-784A16.5
ENSG00000259810.2	-0.013941935	0.024377793	-3.96317309	9.74E-05	0.00100239	-0.941308511	ENSG00000259810	ENSG00000259810	AC002519.8
ENSG00000228624.3	0.031583133	0.039962002	3.962680549	9.76E-05	0.001003523	-0.94314817	ENSG00000228624	ENSG00000228624	RP3-399L15.3
ENSG00000247934.3	-0.201287855	0.617578305	-3.958256562	9.93E-05	0.001020304	-0.959662928	ENSG00000247934	ENSG00000247934	RP11-967K21.1
ENSG00000265142.2	-0.004920082	0.008476668	-3.956545826	1.00E-04	0.001026357	-0.966044772	ENSG00000265142	ENSG00000265142	MIR133A1HG
ENSG00000267904.1	-0.459974359	1.206515029	-3.956172213	0.000100145	0.001027036	-0.967438198	ENSG00000267904	ENSG00000267904	CTC-429P9.5
ENSG00000228649.4	0.146196867	0.201684369	3.954445524	0.000100827	0.001033186	-0.97387656	ENSG00000228649	ENSG00000228649	AC005682.5
ENSG00000258654.1	0.021910184	0.017705912	3.954241831	0.000100908	0.001033186	-0.974635912	ENSG00000258654	ENSG00000258654	RP11-509A17.3
ENSG00000267778.1	-0.03676422	0.058558862	-3.949599121	0.000102763	0.001051338	-0.99193431	ENSG00000267778	ENSG00000267778	AC004221.2
ENSG00000250244.1	-0.147467289	0.169100462	-3.949361324	0.000102859	0.001051474	-0.992819842	ENSG00000250244	ENSG00000250244	CTB-49A3.4
ENSG00000249267.2	-0.051505859	0.067824526	-3.947394734	0.000103655	0.001058501	-1.000141441	ENSG00000249267	ENSG00000249267	LINC00939
ENSG00000257742.1	-0.354638854	1.945552411	-3.947253608	0.000103713	0.001058501	-1.000666728	ENSG00000257742	ENSG00000257742	NA
ENSG00000234848.1	-0.012683332	0.025298131	-3.945857391	0.000104282	0.001063458	-1.005862727	ENSG00000234848	ENSG00000234848	CTD-3105H18.7
ENSG00000256050.2	-0.075248817	0.136201335	-3.945277014	0.000104519	0.001065027	-1.008022111	ENSG00000256050	ENSG00000256050	RP11-982M15.6
ENSG00000266846.1	0.041349648	0.047170224	3.944764443	0.00010473	0.001066197	-1.009928984	ENSG00000266846	ENSG00000266846	RP11-793A3.2
ENSG00000253269.1	0.018442748	0.013152454	3.944588474	0.000104802	0.001066197	-1.010583575	ENSG00000253269	ENSG00000253269	CTB-37A13.1
ENSG00000233723.3	-0.042527628	0.244001069	-3.943237961	0.000105358	0.001070364	-1.015606529	ENSG00000233723	ENSG00000233723	LINC01122
ENSG00000257732.1	0.010208516	0.008750026	3.943185433	0.00010538	0.001070364	-1.015801866	ENSG00000257732	ENSG00000257732	RP11-818F20.5
ENSG00000235530.2	-0.039717977	0.101925074	-3.94102963	0.000106273	0.001078579	-1.023816697	ENSG00000235530	ENSG00000235530	AC087294.2
ENSG00000259883.1	-0.023481861	0.045521633	-3.940702307	0.000106409	0.001079102	-1.025033281	ENSG00000259883	ENSG00000259883	EHD4-AS1
ENSG00000226664.1	0.012790501	0.009450137	3.939754609	0.000106805	0.001082252	-1.028555151	ENSG00000226664	ENSG00000226664	RP4-745E8.2
ENSG00000247796.2	-0.176029152	0.667801861	-3.938120043	0.000107491	0.001088332	-1.034627837	ENSG00000247796	ENSG00000247796	CTD-2366F13.1
ENSG00000259644.1	-0.01311713	0.026811121	-3.936860644	0.000108022	0.00109284	-1.039305202	ENSG00000259644	ENSG00000259644	RP11-680F8.4
ENSG00000257621.3	-0.765874195	3.572011713	-3.93355473	0.000109428	0.001106184	-1.051576994	ENSG00000257621	ENSG00000257621	PSMA3-AS1
ENSG00000258039.2	-0.00568606	0.005745372	-3.93231253	0.00010996	0.00111041	-1.056185789	ENSG00000258039	ENSG00000258039	RP11-406H4.1
ENSG00000237422.1	0.048262232	0.085919824	3.932173655	0.00011002	0.00111041	-1.056700961	ENSG00000237422	ENSG00000237422	RP11-305L7.3
ENSG00000234084.1	-0.225681009	0.423308635	-3.931184958	0.000110446	0.001113826	-1.060368181	ENSG00000234084	ENSG00000234084	RP3-388E23.2
ENSG00000227911.3	-0.020908697	0.017797236	-3.930749867	0.000110634	0.001114838	-1.061981741	ENSG00000227911	ENSG00000227911	RP11-141M1.1
ENSG00000237945.3	0.241770612	0.409218194	3.928878186	0.000111446	0.001122011	-1.068921179	ENSG00000237945	ENSG00000237945	LINC00649
ENSG00000261723.1	-0.028213227	0.062504031	-3.92870361	0.000111522	0.001122011	-1.069568289	ENSG00000261723	ENSG00000261723	CTD-2196E14.3
ENSG00000269353.1	-0.866377962	0.649372063	-3.927190737	0.000112183	0.001127769	-1.075175066	ENSG00000269353	ENSG00000269353	AC092071.1
ENSG00000245648.1	0.165495278	0.232536889	3.924962004	0.000113164	0.001136728	-1.083431395	ENSG00000245648	ENSG00000245648	RP11-277P12.20
ENSG00000228274.3	-0.123224645	0.393350227	-3.923683585	0.00011373	0.001141514	-1.088165428	ENSG00000228274	ENSG00000228274	RP3-508I15.9
ENSG00000272520.1	0.556662167	1.218243729	3.923423937	0.000113845	0.001141771	-1.089126749	ENSG00000272520	ENSG00000272520	NA
ENSG00000273084.1	-0.324497191	0.898134165	-3.921686143	0.00011462	0.001148634	-1.095559317	ENSG00000273084	ENSG00000273084	RP11-1275H24.3
ENSG00000257759.2	-0.011477778	0.02200863	-3.921355467	0.000114768	0.001149146	-1.096783052	ENSG00000257759	ENSG00000257759	RP11-486O13.4
ENSG00000231024.1	-0.018637479	0.035612498	-3.920860295	0.00011499	0.001149146	-1.09861537	ENSG00000231024	ENSG00000231024	AC092431.3
ENSG00000228153.1	-0.010566027	0.010073561	-3.9208444	0.000114997	0.001149146	-1.098674182	ENSG00000228153	ENSG00000228153	RP11-23I7.1
ENSG00000259703.1	-0.081502685	0.07844703	-3.92076561	0.000115032	0.001149146	-1.098965717	ENSG00000259703	ENSG00000259703	LINC00593
ENSG00000233953.1	0.018972653	0.016625758	3.918147738	0.000116212	0.001160026	-1.108649215	ENSG00000233953	ENSG00000233953	AC009970.1
ENSG00000233351.1	0.034523773	0.046219063	3.917271613	0.00011661	0.001163082	-1.111888723	ENSG00000233351	ENSG00000233351	RP1-69D17.3
ENSG00000266978.1	0.03990373	0.028108526	3.915200923	0.000117555	0.001171588	-1.119542658	ENSG00000266978	ENSG00000266978	CTD-2369P2.5
ENSG00000197463.8	1.224959958	0.800171346	3.913618704	0.000118281	0.001177909	-1.125388641	ENSG00000197463	ENSG00000197463	NA
ENSG00000267532.2	-0.29114153	0.611062698	-3.913349754	0.000118405	0.001178221	-1.126382154	ENSG00000267532	ENSG00000267532	MIR497HG
ENSG00000225535.2	0.015977778	0.032506143	3.91223706	0.00011892	0.001182413	-1.13049184	ENSG00000225535	ENSG00000225535	LINC01393
ENSG00000235532.1	0.171531166	0.084312205	3.909903385	0.000120005	0.001192272	-1.139107829	ENSG00000235532	ENSG00000235532	LINC00402
ENSG00000225798.1	-0.079057033	0.117014799	-3.908561896	0.000120633	0.001197578	-1.144058589	ENSG00000225798	ENSG00000225798	AC025918.2
ENSG00000273076.1	0.06694426	0.154116852	3.906865375	0.000121432	0.001204568	-1.150317451	ENSG00000273076	ENSG00000273076	RP3-508I15.22
ENSG00000251187.1	-0.014707	0.021386311	-3.906116952	0.000121786	0.001207139	-1.153077798	ENSG00000251187	ENSG00000251187	CTC-459M5.2
ENSG00000263934.2	2.165899955	3.166353695	3.904980028	0.000122325	0.001211544	-1.157270129	ENSG00000263934	ENSG00000263934	SNORD3A
ENSG00000197558.7	-0.049285625	0.06340376	-3.903941685	0.00012282	0.001215499	-1.161098007	ENSG00000197558	ENSG00000197558	SSPO
ENSG00000237726.1	-0.008153868	0.01050089	-3.902386402	0.000123565	0.001221919	-1.166829922	ENSG00000237726	ENSG00000237726	RP11-386O9.2
ENSG00000248223.1	1.888593608	10.30981687	3.901115023	0.000124177	0.001227017	-1.171514029	ENSG00000248223	ENSG00000248223	CTD-2139B15.2
ENSG00000257180.1	-0.007696336	0.004547504	-3.900765729	0.000124345	0.00122773	-1.172800689	ENSG00000257180	ENSG00000257180	RP11-509E10.1
ENSG00000204929.7	-0.008656136	0.019687308	-3.899028205	0.000125187	0.001235085	-1.17919952	ENSG00000204929	ENSG00000204929	AC074391.1
ENSG00000261490.1	0.158749221	0.337244581	3.897803376	0.000125784	0.001240012	-1.183708724	ENSG00000261490	ENSG00000261490	RP11-448G15.3
ENSG00000261121.1	0.199705965	0.13619117	3.897045008	0.000126155	0.001242706	-1.186500026	ENSG00000261121	ENSG00000261121	RP11-496D24.2
ENSG00000270154.1	-0.018625617	0.030261946	-3.895019651	0.000127151	0.001251544	-1.193952353	ENSG00000270154	ENSG00000270154	RP11-419I17.1
ENSG00000251230.1	0.105099098	0.087101714	3.894260495	0.000127526	0.001253919	-1.196744797	ENSG00000251230	ENSG00000251230	RP11-701P16.5
ENSG00000270195.1	0.17101148	0.411420256	3.894132814	0.000127589	0.001253919	-1.197214404	ENSG00000270195	ENSG00000270195	RP11-572O17.1
ENSG00000255355.1	0.015793269	0.025486975	3.890082904	0.000129609	0.001272786	-1.212102856	ENSG00000255355	ENSG00000255355	AP000640.2
ENSG00000242078.1	-0.082019973	0.17604008	-3.888919035	0.000130195	0.001277555	-1.216378995	ENSG00000242078	ENSG00000242078	RP11-738B7.1
ENSG00000272562.1	-0.100466467	0.228055928	-3.8876209	0.000130851	0.001283008	-1.221147104	ENSG00000272562	ENSG00000272562	RP11-396C23.4
ENSG00000267136.1	-0.037334499	0.060025842	-3.884024663	0.000132687	0.0012991	-1.234348913	ENSG00000267136	ENSG00000267136	RP11-53B2.3
ENSG00000251600.1	-0.014367828	0.019581774	-3.884005354	0.000132697	0.0012991	-1.234419769	ENSG00000251600	ENSG00000251600	RP11-673E1.1
ENSG00000269640.1	0.902844529	2.868231107	3.883122867	0.000133151	0.001302544	-1.23765772	ENSG00000269640	ENSG00000269640	CTD-2521M24.9
ENSG00000267874.1	-0.069048531	0.088984065	-3.882162327	0.000133647	0.001305823	-1.241181322	ENSG00000267874	ENSG00000267874	CTD-2527I21.9
ENSG00000232860.3	-0.030754652	0.078391536	-3.882076626	0.000133691	0.001305823	-1.241495666	ENSG00000232860	ENSG00000232860	SMG7-AS1
ENSG00000031544.10	-0.169811881	0.139367355	-3.879995207	0.000134772	0.001315373	-1.249128264	ENSG00000031544	ENSG00000031544	NA
ENSG00000260635.1	-0.044456814	0.093885099	-3.879432793	0.000135066	0.001316122	-1.251190023	ENSG00000260635	ENSG00000260635	RP11-21M24.3
ENSG00000261582.1	-0.27253023	0.805661005	-3.879418144	0.000135073	0.001316122	-1.251243723	ENSG00000261582	ENSG00000261582	RP4-614O4.11
ENSG00000266385.1	-0.024365564	0.044384758	-3.879253909	0.000135159	0.001316122	-1.25184574	ENSG00000266385	ENSG00000266385	RP11-227G15.8
ENSG00000231107.1	0.225913186	0.224980354	3.876858775	0.000136417	0.001327354	-1.260622784	ENSG00000231107	ENSG00000231107	LINC01508
ENSG00000236173.1	-0.077043879	0.096915914	-3.876497216	0.000136608	0.001328195	-1.261947311	ENSG00000236173	ENSG00000236173	RP1-182D15.2
ENSG00000257817.1	-0.062994415	0.075479305	-3.876043117	0.000136848	0.001329513	-1.263610695	ENSG00000257817	ENSG00000257817	RP4-601P9.2
ENSG00000233682.2	0.446512368	0.512450399	3.875432559	0.000137171	0.001331638	-1.265846919	ENSG00000233682	ENSG00000233682	RP11-13P5.2
ENSG00000262745.1	0.107554703	0.089323866	3.872816373	0.000138565	0.001344143	-1.275425432	ENSG00000262745	ENSG00000262745	NA
ENSG00000234255.4	-0.004156397	0.005172634	-3.871791337	0.000139115	0.001348448	-1.279176786	ENSG00000234255	ENSG00000234255	AC012370.3
ENSG00000253374.1	1.132157089	5.107865749	3.871336932	0.000139359	0.001349789	-1.280839505	ENSG00000253374	ENSG00000253374	RP11-257P3.3
ENSG00000272953.1	-0.132273219	0.42233713	-3.870362058	0.000139885	0.001353849	-1.2844061	ENSG00000272953	ENSG00000272953	RP11-1275H24.2
ENSG00000261504.1	0.068965505	0.193620262	3.867609911	0.000141379	0.001367269	-1.294470592	ENSG00000261504	ENSG00000261504	RP11-317P15.4
ENSG00000234756.1	0.007245391	0.006934505	3.867272024	0.000141563	0.001367468	-1.295705796	ENSG00000234756	ENSG00000234756	RP11-120C12.3
ENSG00000260372.2	-0.016825616	0.026907538	-3.867178603	0.000141614	0.001367468	-1.296047296	ENSG00000260372	ENSG00000260372	AQP4-AS1
ENSG00000272885.1	-0.099141	0.267366611	-3.866869545	0.000141783	0.001368062	-1.297177003	ENSG00000272885	ENSG00000272885	RP11-2H3.6
ENSG00000260409.1	-0.360126994	0.372574172	-3.866055162	0.000142229	0.001371328	-1.300153456	ENSG00000260409	ENSG00000260409	RP11-403B2.7
ENSG00000254204.1	1.450847114	2.934902316	3.863312516	0.000143742	0.001384861	-1.310173353	ENSG00000254204	ENSG00000254204	RP11-400K9.3
ENSG00000263164.1	-0.26338797	0.556093883	-3.862736941	0.000144061	0.001386888	-1.312275341	ENSG00000263164	ENSG00000263164	RP11-333E1.2
ENSG00000204685.5	0.219447656	1.340153328	3.861629073	0.000144678	0.001391771	-1.316320477	ENSG00000204685	ENSG00000204685	STARD7-AS1
ENSG00000269970.1	0.094171858	0.158161971	3.859743562	0.000145733	0.001400862	-1.323202648	ENSG00000269970	ENSG00000269970	RP11-498E2.9
ENSG00000267501.1	0.008132202	0.009321119	3.858781789	0.000146274	0.001405001	-1.326712004	ENSG00000267501	ENSG00000267501	RP11-108P20.2
ENSG00000245750.3	-1.338207478	1.610491183	-3.858257194	0.00014657	0.001406781	-1.328625843	ENSG00000245750	ENSG00000245750	RP11-279F6.1
ENSG00000272668.1	-0.498612266	0.902189837	-3.856763913	0.000147415	0.001413828	-1.334072399	ENSG00000272668	ENSG00000272668	RP11-190A12.8
ENSG00000268912.1	-0.19025275	0.460546792	-3.855595773	0.000148079	0.001419132	-1.338331743	ENSG00000268912	ENSG00000268912	CTD-2619J13.17
ENSG00000232693.2	-0.014577648	0.023567144	-3.855129151	0.000148346	0.001420614	-1.340032853	ENSG00000232693	ENSG00000232693	AC012370.2
ENSG00000177993.3	-0.008762974	0.014266282	-3.852737922	0.000149717	0.001432655	-1.348747414	ENSG00000177993	ENSG00000177993	ZNRF3-AS1
ENSG00000257256.1	-0.022857746	0.035746767	-3.852545186	0.000149828	0.001432655	-1.349449608	ENSG00000257256	ENSG00000257256	RP3-405J10.4
ENSG00000272455.1	0.696989775	1.667221145	3.847879116	0.000152541	0.001457499	-1.366440047	ENSG00000272455	ENSG00000272455	RP4-758J18.13
ENSG00000157306.10	-0.025781243	0.02987146	-3.847335997	0.00015286	0.001459449	-1.368416511	ENSG00000157306	ENSG00000157306	RP11-66N24.4
ENSG00000230782.1	0.005902947	0.003804549	3.846577378	0.000153306	0.001462612	-1.371176785	ENSG00000230782	ENSG00000230782	RP11-508N12.2
ENSG00000226206.1	0.005903515	0.005272011	3.846162258	0.000153551	0.00146385	-1.372687015	ENSG00000226206	ENSG00000226206	RP5-1050E16.2
ENSG00000235545.1	0.052315483	0.065738871	3.842985768	0.000155436	0.001480711	-1.384238503	ENSG00000235545	ENSG00000235545	RP11-230B22.1
ENSG00000226149.1	0.010355728	0.022589712	3.841684944	0.000156214	0.001486676	-1.388966587	ENSG00000226149	ENSG00000226149	RP1-69D17.4
ENSG00000260466.1	0.02396536	0.024738008	3.841548944	0.000156295	0.001486676	-1.389460822	ENSG00000260466	ENSG00000260466	RP4-536B24.2
ENSG00000264924.1	-0.074811181	0.100500756	-3.838343	0.00015823	0.001503038	-1.401107001	ENSG00000264924	ENSG00000264924	RP11-799B12.2
ENSG00000272312.1	-0.039702519	0.06524246	-3.838307435	0.000158252	0.001503038	-1.401236149	ENSG00000272312	ENSG00000272312	RP11-239L20.6
ENSG00000271717.1	-0.094774582	0.165697446	-3.834648065	0.000160488	0.001522726	-1.414518859	ENSG00000271717	ENSG00000271717	CTD-3020H12.4
ENSG00000203362.2	0.184158216	0.475009363	3.834524908	0.000160564	0.001522726	-1.414965695	ENSG00000203362	ENSG00000203362	RP3-337H4.8
ENSG00000260368.1	0.064566394	0.150432795	3.83301161	0.000161498	0.001530443	-1.420455199	ENSG00000260368	ENSG00000260368	RP11-521I2.3
ENSG00000235903.3	-0.027426599	0.0401168	-3.832417449	0.000161866	0.00153279	-1.422610002	ENSG00000235903	ENSG00000235903	CPB2-AS1
ENSG00000261280.2	-0.157106604	0.30327402	-3.830247441	0.000163217	0.001543449	-1.430477299	ENSG00000261280	ENSG00000261280	NA
ENSG00000259354.1	-0.217884957	0.362050438	-3.830220199	0.000163234	0.001543449	-1.430576039	ENSG00000259354	ENSG00000259354	RP11-519G16.3
ENSG00000271147.3	-0.378974161	1.718408661	-3.829264888	0.000163833	0.001547956	-1.434038222	ENSG00000271147	ENSG00000271147	RP4-769N13.6
ENSG00000231485.1	-0.037796959	0.058495418	-3.828857819	0.000164088	0.001549221	-1.435513262	ENSG00000231485	ENSG00000231485	RP4-535B20.1
ENSG00000255142.1	-0.15511502	0.409383224	-3.827622927	0.000164866	0.001555176	-1.439987126	ENSG00000255142	ENSG00000255142	AP006621.6
ENSG00000260423.1	0.079830801	0.099464092	3.827468308	0.000164963	0.001555176	-1.440547202	ENSG00000260423	ENSG00000260423	RP13-735L24.1
ENSG00000247199.3	-0.024159503	0.070728561	-3.824104036	0.000167101	0.00157416	-1.452728632	ENSG00000247199	ENSG00000247199	RP11-373N22.3
ENSG00000236145.1	0.011122523	0.006844814	3.823789321	0.000167302	0.00157489	-1.453867675	ENSG00000236145	ENSG00000236145	AC079988.3
ENSG00000243797.2	0.032757219	0.020333901	3.822444743	0.000168164	0.001581839	-1.458733145	ENSG00000243797	ENSG00000243797	CTB-111H14.1
ENSG00000255250.1	-0.093515009	0.086023129	-3.822002486	0.000168449	0.001582857	-1.460333157	ENSG00000255250	ENSG00000255250	CTD-2005H7.2
ENSG00000251298.1	-0.011875862	0.018408307	-3.821889228	0.000168522	0.001582857	-1.460742881	ENSG00000251298	ENSG00000251298	RP11-425A23.1
ENSG00000260578.1	-0.086398653	0.088425445	-3.821697276	0.000168646	0.001582857	-1.461437261	ENSG00000260578	ENSG00000260578	CTD-2541J13.1
ENSG00000230366.5	0.046615462	0.076970481	3.821391735	0.000168843	0.001583539	-1.462542485	ENSG00000230366	ENSG00000230366	DSCR9
ENSG00000235009.1	0.051040005	0.036757082	3.821176061	0.000168982	0.001583678	-1.463322588	ENSG00000235009	ENSG00000235009	AC093822.1
ENSG00000230415.1	-0.173238315	0.373341688	-3.820529482	0.0001694	0.001586429	-1.46566106	ENSG00000230415	ENSG00000230415	RP5-902P8.10
ENSG00000236908.2	-0.041657452	0.08087235	-3.819020908	0.00017038	0.001594429	-1.471115735	ENSG00000236908	ENSG00000236908	RP5-1063M23.2
ENSG00000236911.2	0.007724068	0.004349373	3.816839746	0.000171805	0.001605445	-1.478998966	ENSG00000236911	ENSG00000236911	RP11-78B10.2
ENSG00000255882.1	0.018294573	0.022710139	3.816833912	0.000171809	0.001605445	-1.479020045	ENSG00000255882	ENSG00000255882	RP11-290C10.1
ENSG00000261646.1	-0.011480886	0.018623037	-3.815009059	0.000173011	0.001615486	-1.485612419	ENSG00000261646	ENSG00000261646	RP11-489G11.3
ENSG00000255080.1	0.128880334	0.131238078	3.813328267	0.000174124	0.001624692	-1.491681888	ENSG00000255080	ENSG00000255080	RP11-1082L8.3
ENSG00000253859.2	1.82809369	8.959833982	3.812753722	0.000174507	0.001627066	-1.493756074	ENSG00000253859	ENSG00000253859	RP11-157I4.4
ENSG00000254343.2	-1.085888855	2.686288535	-3.810339193	0.000176122	0.001640922	-1.502469814	ENSG00000254343	ENSG00000254343	RP11-760H22.2
ENSG00000215244.2	-0.049633399	0.103068983	-3.808473239	0.000177379	0.001651431	-1.509200462	ENSG00000215244	ENSG00000215244	RP11-563J2.2
ENSG00000260101.1	0.132728523	0.370046999	3.808259211	0.000177524	0.001651571	-1.509972291	ENSG00000260101	ENSG00000260101	RP11-568N6.1
ENSG00000235236.1	-0.100991799	0.266949286	-3.807669242	0.000177924	0.001654081	-1.512099641	ENSG00000235236	ENSG00000235236	RP13-131K19.1
ENSG00000267654.1	0.07319397	0.062154404	3.805780855	0.000179209	0.001664814	-1.518906956	ENSG00000267654	ENSG00000267654	RP11-973H7.4
ENSG00000257642.1	0.014151728	0.01948763	3.805430262	0.000179449	0.001665823	-1.520170456	ENSG00000257642	ENSG00000257642	RP11-474B16.1
ENSG00000225938.1	0.101108241	0.168627049	3.803403466	0.00018084	0.001677512	-1.527472781	ENSG00000225938	ENSG00000225938	RP4-575N6.4
ENSG00000254433.1	-0.04189007	0.112407999	-3.802767421	0.000181278	0.001680356	-1.529763672	ENSG00000254433	ENSG00000254433	RP11-677I18.3
ENSG00000272379.1	1.164022309	2.422461132	3.801722317	0.000182001	0.001685829	-1.533527162	ENSG00000272379	ENSG00000272379	RP1-257A7.5
ENSG00000254847.1	-0.035263074	0.06661587	-3.80090531	0.000182568	0.001689851	-1.536468618	ENSG00000254847	ENSG00000254847	RP11-51B23.3
ENSG00000267070.1	-0.011924404	0.015491336	-3.799424152	0.0001836	0.00169817	-1.54179978	ENSG00000267070	ENSG00000267070	RP11-10K17.6
ENSG00000272744.1	-0.161973014	0.41358182	-3.799188151	0.000183765	0.001698462	-1.542649053	ENSG00000272744	ENSG00000272744	RP11-367N14.3
ENSG00000248515.1	0.050886784	0.046495888	3.796964209	0.000185327	0.001711651	-1.550649826	ENSG00000248515	ENSG00000248515	RP11-608O21.1
ENSG00000265218.1	-0.071445593	0.170525153	-3.795525042	0.000186344	0.001719421	-1.555825108	ENSG00000265218	ENSG00000265218	RP11-927P21.1
ENSG00000244219.2	-0.018476229	0.015307118	-3.795392045	0.000186438	0.001719421	-1.556303281	ENSG00000244219	ENSG00000244219	GS1-259H13.2
ENSG00000255857.1	-0.454982999	1.811644737	-3.795147852	0.000186612	0.001719772	-1.557181206	ENSG00000255857	ENSG00000255857	PXN-AS1
ENSG00000250116.2	0.031195227	0.091272843	3.794407507	0.000187138	0.001723372	-1.55984259	ENSG00000250116	ENSG00000250116	RP11-417F21.1
ENSG00000232098.2	-0.535631052	1.404647486	-3.793533947	0.00018776	0.001727855	-1.562982264	ENSG00000232098	ENSG00000232098	CTD-2619J13.14
ENSG00000271554.1	0.032161608	0.086850152	3.785949988	0.000193247	0.001777065	-1.590212905	ENSG00000271554	ENSG00000271554	RP4-665N4.8
ENSG00000269427.1	-0.56637998	1.719680997	-3.785225635	0.000193779	0.00178067	-1.592811202	ENSG00000269427	ENSG00000269427	CTC-429P9.1
ENSG00000230647.1	0.008724893	0.006657607	3.784203388	0.000194532	0.001786301	-1.596477317	ENSG00000230647	ENSG00000230647	AC022816.2
ENSG00000227110.2	-0.039924175	0.071650265	-3.783741631	0.000194873	0.001788142	-1.598133039	ENSG00000227110	ENSG00000227110	LMCD1-AS1
ENSG00000267419.1	-0.170180258	0.834667703	-3.781595695	0.000196466	0.001801323	-1.605825374	ENSG00000267419	ENSG00000267419	CTC-559E9.6
ENSG00000227896.2	-0.096502783	0.286359239	-3.78142531	0.000196593	0.001801323	-1.606435972	ENSG00000227896	ENSG00000227896	RP11-77P6.2
ENSG00000255910.1	0.080338621	0.049470934	3.780627559	0.000197188	0.00180548	-1.609294494	ENSG00000255910	ENSG00000255910	RP11-405A12.2
ENSG00000247556.2	-1.475540565	8.9009218	-3.77896032	0.000198438	0.001815619	-1.615266854	ENSG00000247556	ENSG00000247556	OIP5-AS1
ENSG00000229841.1	-0.158641643	0.279490378	-3.778674922	0.000198653	0.001816278	-1.616288969	ENSG00000229841	ENSG00000229841	NA
ENSG00000259088.1	-0.104013297	0.311637559	-3.776450714	0.000200334	0.001830334	-1.62425232	ENSG00000259088	ENSG00000259088	CTD-2017C7.2
ENSG00000223511.1	0.170793308	0.226924045	3.775972365	0.000200698	0.001832337	-1.62596441	ENSG00000223511	ENSG00000223511	RP13-297E16.4
ENSG00000203593.3	-0.015855768	0.024137922	-3.775679947	0.00020092	0.001833053	-1.62701093	ENSG00000203593	ENSG00000203593	RP5-1096D14.6
ENSG00000268650.3	-0.071180695	0.121937709	-3.773877562	0.000202296	0.001844284	-1.633459799	ENSG00000268650	ENSG00000268650	AC068499.10
ENSG00000255727.1	-0.247596873	0.285341598	-3.77288883	0.000203054	0.001849874	-1.636996282	ENSG00000255727	ENSG00000255727	LINC01489
ENSG00000232633.3	-0.024695203	0.035495229	-3.772283773	0.00020352	0.001852789	-1.639160038	ENSG00000232633	ENSG00000232633	CTD-2201G3.1
ENSG00000204241.3	-0.109540964	0.136102053	-3.771574563	0.000204067	0.00185644	-1.641695863	ENSG00000204241	ENSG00000204241	RP11-713P17.3
ENSG00000224818.1	-0.663211756	2.326978196	-3.771266687	0.000204305	0.001857277	-1.642796562	ENSG00000224818	ENSG00000224818	RP11-134G8.10
ENSG00000249346.2	-0.927976223	0.838155565	-3.769938601	0.000205334	0.001865299	-1.647543734	ENSG00000249346	ENSG00000249346	LINC01016
ENSG00000253307.1	0.08144839	0.171937551	3.769070893	0.000206009	0.001870097	-1.650644504	ENSG00000253307	ENSG00000253307	RP11-10J21.4
ENSG00000257556.1	-0.241077016	0.496501995	-3.767541843	0.000207203	0.0018796	-1.656107052	ENSG00000257556	ENSG00000257556	RP11-44N21.1
ENSG00000261324.2	-1.15868116	1.487888154	-3.76647611	0.00020804	0.001885844	-1.659913232	ENSG00000261324	ENSG00000261324	RP11-174G6.5
ENSG00000251259.1	0.101535157	0.258968211	3.765594174	0.000208735	0.001890087	-1.663062267	ENSG00000251259	ENSG00000251259	AC004069.2
ENSG00000230033.1	0.126558216	0.089490521	3.765504877	0.000208805	0.001890087	-1.663381074	ENSG00000230033	ENSG00000230033	RP5-1121A15.3
ENSG00000224984.1	0.201813077	0.181569836	3.76364533	0.000210277	0.001902061	-1.670018479	ENSG00000224984	ENSG00000224984	RP11-524H19.2
ENSG00000237291.2	-0.030667961	0.048056458	-3.762848778	0.000210911	0.001906438	-1.672860772	ENSG00000237291	ENSG00000237291	NA
ENSG00000262580.1	-0.516652998	1.281365132	-3.76260977	0.000211102	0.001906805	-1.673713509	ENSG00000262580	ENSG00000262580	RP11-334C17.5
ENSG00000253858.1	0.063236075	0.041404741	3.761913796	0.000211657	0.001910468	-1.676196334	ENSG00000253858	ENSG00000253858	CTB-147C13.1
ENSG00000255133.1	0.022169697	0.0182488	3.761208337	0.000212222	0.001914207	-1.678712583	ENSG00000255133	ENSG00000255133	RP11-646J21.2
ENSG00000261353.1	0.684743303	2.356457497	3.759892148	0.000213279	0.00192238	-1.683406078	ENSG00000261353	ENSG00000261353	CTA-14H9.5
ENSG00000239911.1	-0.954422144	2.286307563	-3.759194459	0.000213841	0.001926085	-1.685893427	ENSG00000239911	ENSG00000239911	PRKAG2-AS1
ENSG00000273190.1	0.235001522	0.76097742	3.758244454	0.000214609	0.001931635	-1.689279651	ENSG00000273190	ENSG00000273190	NA
ENSG00000228403.1	0.032379333	0.030540794	3.756691809	0.00021587	0.001941611	-1.694812302	ENSG00000228403	ENSG00000228403	RP11-563N6.6
ENSG00000230537.1	0.054680266	0.133746105	3.756182721	0.000216285	0.001943969	-1.696625931	ENSG00000230537	ENSG00000230537	RP11-305L7.1
ENSG00000262869.1	-0.088079274	0.101534469	-3.755900911	0.000216515	0.001944663	-1.697629783	ENSG00000262869	ENSG00000262869	CTD-2545H1.1
ENSG00000236390.1	-0.007688145	0.008849128	-3.754498495	0.000217663	0.001953597	-1.702624432	ENSG00000236390	ENSG00000236390	RP11-25B7.1
ENSG00000265749.1	-0.061917944	0.192201774	-3.753988536	0.000218082	0.001955977	-1.704440216	ENSG00000265749	ENSG00000265749	RP11-849F2.5
ENSG00000261469.1	-0.129320802	0.238481833	-3.752373405	0.000219414	0.001966536	-1.710189689	ENSG00000261469	ENSG00000261469	RP11-96D1.6
ENSG00000226330.1	-0.113686589	0.244505661	-3.751194522	0.000220391	0.001973902	-1.714384836	ENSG00000226330	ENSG00000226330	RP11-739N20.2
ENSG00000227925.1	-0.098899619	0.128735953	-3.75046007	0.000221002	0.00197798	-1.716997844	ENSG00000227925	ENSG00000227925	RP11-191N8.2
ENSG00000267547.1	0.286493999	0.869492034	3.749394304	0.000221891	0.001983291	-1.720788783	ENSG00000267547	ENSG00000267547	RP11-686D22.4
ENSG00000235138.1	-0.027054329	0.072733255	-3.749375068	0.000221907	0.001983291	-1.720857196	ENSG00000235138	ENSG00000235138	RP11-374P20.4
ENSG00000227136.2	-0.042199326	0.039512462	-3.747855913	0.00022318	0.00199327	-1.726259163	ENSG00000227136	ENSG00000227136	LINC00595
ENSG00000273174.1	0.281183048	0.490818801	3.747150431	0.000223773	0.00199717	-1.728767125	ENSG00000273174	ENSG00000273174	RP11-434H6.6
ENSG00000272763.1	0.347152715	0.193595591	3.746350673	0.000224448	0.002001788	-1.731609727	ENSG00000272763	ENSG00000272763	RP11-357H14.17
ENSG00000226235.1	0.012651315	0.014156889	3.744895831	0.000225681	0.00201137	-1.736779326	ENSG00000226235	ENSG00000226235	LEMD1-AS1
ENSG00000261572.1	-0.466567013	0.979009205	-3.742028524	0.000228128	0.002031529	-1.74696271	ENSG00000261572	ENSG00000261572	RP11-384L8.1
ENSG00000259345.1	-0.185835484	0.212957508	-3.741872689	0.000228262	0.002031529	-1.747515965	ENSG00000259345	ENSG00000259345	RP11-624L4.1
ENSG00000247134.2	0.287091305	0.43626632	3.741647212	0.000228455	0.002031832	-1.748316435	ENSG00000247134	ENSG00000247134	RP11-11N9.4
ENSG00000230352.1	0.015109963	0.007888102	3.740407389	0.000229523	0.0020399	-1.752717179	ENSG00000230352	ENSG00000230352	RP4-614C15.3
ENSG00000235285.1	0.012248591	0.01163436	3.737838437	0.00023175	0.002057378	-1.761831521	ENSG00000235285	ENSG00000235285	SMIM2-IT1
ENSG00000267321.1	1.419290679	4.134726852	3.737766101	0.000231813	0.002057378	-1.762088081	ENSG00000267321	ENSG00000267321	RP11-1094M14.11
ENSG00000260874.1	-0.051962933	0.098698445	-3.736505502	0.000232913	0.002064215	-1.766558424	ENSG00000260874	ENSG00000260874	RP11-715J22.4
ENSG00000236700.1	0.099398272	0.07837876	3.736406813	0.000233	0.002064215	-1.766908338	ENSG00000236700	ENSG00000236700	LINC01010
ENSG00000246898.1	0.215010699	0.399504954	3.736326699	0.00023307	0.002064215	-1.767192386	ENSG00000246898	ENSG00000246898	LINC00920
ENSG00000245080.4	0.170976325	0.188287456	3.735068314	0.000234174	0.002072552	-1.771653349	ENSG00000245080	ENSG00000245080	RP11-320N21.1
ENSG00000261760.2	0.214096139	0.196414407	3.733390683	0.000235653	0.002084199	-1.777598449	ENSG00000261760	ENSG00000261760	RP11-1223D19.1
ENSG00000260037.1	-0.097076758	0.183764261	-3.732675289	0.000236287	0.002087591	-1.780132904	ENSG00000260037	ENSG00000260037	CTD-2524L6.3
ENSG00000223774.1	-0.064922746	0.095739016	-3.732587341	0.000236365	0.002087591	-1.78044445	ENSG00000223774	ENSG00000223774	RP11-307B6.3
ENSG00000232628.1	0.026329312	0.052517121	3.730856751	0.000237905	0.002099736	-1.786573557	ENSG00000232628	ENSG00000232628	RP11-365O16.3
ENSG00000234432.3	-0.262179495	0.554163184	-3.730342007	0.000238365	0.002102337	-1.788396097	ENSG00000234432	ENSG00000234432	RP11-1275H24.1
ENSG00000212694.4	-0.648367136	2.191539864	-3.729719664	0.000238922	0.002105791	-1.790599317	ENSG00000212694	ENSG00000212694	LINC01089
ENSG00000231249.1	-0.105844861	0.254040124	-3.729315505	0.000239285	0.002106378	-1.792029945	ENSG00000231249	ENSG00000231249	ITPR1-AS1
ENSG00000214772.2	-0.037843272	0.074866334	-3.729225024	0.000239366	0.002106378	-1.792350206	ENSG00000214772	ENSG00000214772	RP11-174G6.1
ENSG00000232151.5	-0.08952044	0.12029081	-3.729092123	0.000239485	0.002106378	-1.792820605	ENSG00000232151	ENSG00000232151	NA
ENSG00000223546.2	-0.096194586	0.39256687	-3.728571132	0.000239954	0.00210904	-1.794664485	ENSG00000223546	ENSG00000223546	LINC00630
ENSG00000269971.1	0.02825178	0.046033566	3.727192946	0.000241197	0.002118504	-1.799541032	ENSG00000269971	ENSG00000269971	RP3-426I6.5
ENSG00000228005.1	0.003877136	0.002448085	3.726912878	0.00024145	0.002119267	-1.800531826	ENSG00000228005	ENSG00000228005	AC020743.2
ENSG00000212978.5	0.642298189	1.912022073	3.72590183	0.000242367	0.002125848	-1.804108035	ENSG00000212978	ENSG00000212978	AC016747.3
ENSG00000239677.2	-0.082710893	0.153373228	-3.724236881	0.000243884	0.00213768	-1.809995297	ENSG00000239677	ENSG00000239677	PDZRN3-AS1
ENSG00000261002.1	-0.025831022	0.062949755	-3.723442182	0.000244611	0.002142578	-1.812804528	ENSG00000261002	ENSG00000261002	RP11-546B15.1
ENSG00000240571.1	-0.164456132	0.391412513	-3.718505446	0.000249175	0.002181049	-1.83024372	ENSG00000240571	ENSG00000240571	RP11-775D22.3
ENSG00000266983.1	-0.104367324	0.220273808	-3.717916487	0.000249724	0.002184359	-1.832322863	ENSG00000266983	ENSG00000266983	CTC-232P5.1
ENSG00000273011.1	-0.110586262	0.223839636	-3.717282722	0.000250317	0.002187558	-1.834559849	ENSG00000273011	ENSG00000273011	RP11-728K20.3
ENSG00000223842.1	-0.018962138	0.048364233	-3.717158196	0.000250434	0.002187558	-1.834999345	ENSG00000223842	ENSG00000223842	RP11-135J2.3
ENSG00000234072.1	0.313802345	1.320115831	3.716689575	0.000250873	0.002189893	-1.83665316	ENSG00000234072	ENSG00000234072	AC074117.10
ENSG00000227170.1	-0.072898133	0.095596453	-3.716414686	0.000251131	0.002190644	-1.837623188	ENSG00000227170	ENSG00000227170	AF178030.2
ENSG00000231367.1	0.902247749	0.753055397	3.713300835	0.000254073	0.002214782	-1.84860685	ENSG00000231367	ENSG00000231367	AC016995.3
ENSG00000234149.1	-0.021401182	0.022128679	-3.712231764	0.00025509	0.002222128	-1.852375954	ENSG00000234149	ENSG00000234149	RP11-77G23.2
ENSG00000260907.1	-0.084740764	0.09618248	-3.712030198	0.000255282	0.002222282	-1.853086484	ENSG00000260907	ENSG00000260907	AC008088.4
ENSG00000229671.1	0.072313397	0.174268536	3.708638347	0.000258537	0.002249082	-1.865037756	ENSG00000229671	ENSG00000229671	LINC01150
ENSG00000231312.2	-0.157274198	0.588836949	-3.707589381	0.000259552	0.002256366	-1.868731844	ENSG00000231312	ENSG00000231312	AC007246.3
ENSG00000259402.1	-0.01224931	0.019192147	-3.705527487	0.000261558	0.002272248	-1.875990382	ENSG00000259402	ENSG00000259402	RP11-30K9.4
ENSG00000204623.4	0.126960068	0.555926769	3.703378922	0.000263663	0.002288974	-1.883550199	ENSG00000204623	ENSG00000204623	ZNRD1-AS1
ENSG00000225234.1	-0.158593948	0.512625508	-3.702586496	0.000264443	0.002294185	-1.886337394	ENSG00000225234	ENSG00000225234	TRAPPC12-AS1
ENSG00000260253.1	-0.102061071	0.144066945	-3.702301866	0.000264724	0.002295057	-1.887338393	ENSG00000260253	ENSG00000260253	RP4-676L2.1
ENSG00000269054.1	-0.268792634	0.405871767	-3.699029573	0.000267973	0.002321646	-1.898841587	ENSG00000269054	ENSG00000269054	CTD-2619J13.3
ENSG00000225498.1	-0.071891072	0.0800904	-3.697331359	0.000269675	0.002333993	-1.90480779	ENSG00000225498	ENSG00000225498	AC002064.5
ENSG00000234117.2	0.01429992	0.017130353	3.697240968	0.000269765	0.002333993	-1.905125287	ENSG00000234117	ENSG00000234117	RP11-259P20.1
ENSG00000253256.1	0.020957972	0.012039103	3.696385753	0.000270626	0.00233985	-1.908128857	ENSG00000253256	ENSG00000253256	CTB-11I22.1
ENSG00000236022.2	0.018269946	0.02833445	3.696044197	0.000270971	0.002341238	-1.90932825	ENSG00000236022	ENSG00000236022	RP11-160E2.16
ENSG00000214719.7	-0.419981051	1.933566101	-3.693525357	0.000273524	0.002361697	-1.918170242	ENSG00000214719	ENSG00000214719	AC005562.1
ENSG00000232956.4	0.905149248	3.385698127	3.693299123	0.000273755	0.002362084	-1.918964137	ENSG00000232956	ENSG00000232956	SNHG15
ENSG00000228133.2	-0.069804143	0.083447305	-3.691104979	0.000275999	0.002379013	-1.926661528	ENSG00000228133	ENSG00000228133	AC099684.1
ENSG00000255760.1	0.295703223	0.151993304	3.691016025	0.00027609	0.002379013	-1.926973504	ENSG00000255760	ENSG00000255760	RP11-428G5.5
ENSG00000253837.1	0.022822469	0.043742826	3.690269757	0.000276858	0.002384013	-1.929590538	ENSG00000253837	ENSG00000253837	RP11-177H13.2
ENSG00000257660.1	-0.193458981	0.368614578	-3.689974592	0.000277162	0.002385019	-1.9306255	ENSG00000257660	ENSG00000257660	RP11-579D7.4
ENSG00000251023.1	-0.040197122	0.132970405	-3.684673918	0.000282678	0.002430841	-1.949199122	ENSG00000251023	ENSG00000251023	RP11-549J18.1
ENSG00000225506.2	-0.059338246	0.154817766	-3.682765936	0.000284689	0.002446478	-1.955878872	ENSG00000225506	ENSG00000225506	CYP4A22-AS1
ENSG00000269985.1	-0.400549555	0.751924552	-3.682489083	0.000284982	0.002447342	-1.956847864	ENSG00000269985	ENSG00000269985	RP1-232P20.1
ENSG00000270237.1	-0.123685497	0.293142891	-3.680607866	0.000286979	0.002461356	-1.963430441	ENSG00000270237	ENSG00000270237	NA
ENSG00000260896.1	0.046268355	0.052239001	3.680588174	0.000287	0.002461356	-1.963499331	ENSG00000260896	ENSG00000260896	RP11-314O13.1
ENSG00000260932.1	-0.011585384	0.021464321	-3.680322685	0.000287283	0.002462124	-1.96442806	ENSG00000260932	ENSG00000260932	RP11-483P21.6
ENSG00000231265.1	0.00732762	0.006744308	3.677973426	0.000289799	0.002482012	-1.972643576	ENSG00000231265	ENSG00000231265	TRERNA1
ENSG00000225179.1	-0.011607996	0.012347685	-3.677178493	0.000290655	0.002487669	-1.975422447	ENSG00000225179	ENSG00000225179	LINC00457
ENSG00000233540.1	-0.024745029	0.041851354	-3.676927746	0.000290925	0.002488311	-1.97629888	ENSG00000233540	ENSG00000233540	DNM3-IT1
ENSG00000272662.1	0.047248049	0.101940332	3.675623005	0.000292337	0.002498702	-1.980858462	ENSG00000272662	ENSG00000272662	RP11-190C22.8
ENSG00000253115.1	0.007719952	0.009950254	3.675390595	0.000292589	0.002499178	-1.981670498	ENSG00000253115	ENSG00000253115	RP11-6I2.4
ENSG00000229525.1	-0.101860103	0.270380616	-3.673978778	0.000294124	0.002509106	-1.986602361	ENSG00000229525	ENSG00000229525	AC053503.4
ENSG00000226968.1	0.00447929	0.003979636	3.673959443	0.000294145	0.002509106	-1.986669893	ENSG00000226968	ENSG00000226968	LINC00423
ENSG00000227764.1	0.03016381	0.018127166	3.672274578	0.000295988	0.002522396	-1.992553342	ENSG00000227764	ENSG00000227764	RP11-354K1.1
ENSG00000272216.1	-0.129265434	0.417990104	-3.672161414	0.000296112	0.002522396	-1.992948417	ENSG00000272216	ENSG00000272216	NA
ENSG00000266573.1	0.021378469	0.017779389	3.671992169	0.000296298	0.002522396	-1.993539261	ENSG00000266573	ENSG00000266573	RP11-449D8.5
ENSG00000226571.1	0.026214601	0.030696851	3.671138321	0.000297237	0.002528698	-1.996519723	ENSG00000226571	ENSG00000226571	RP11-445F6.2
ENSG00000260231.1	1.130475789	2.81870152	3.668375091	0.000300294	0.002553004	-2.006160867	ENSG00000260231	ENSG00000260231	JHDM1D-AS1
ENSG00000253666.1	0.035075808	0.044606065	3.66805228	0.000300653	0.002554351	-2.007286758	ENSG00000253666	ENSG00000253666	KB-1615E4.2
ENSG00000227213.1	0.010904641	0.015107442	3.666060721	0.000302878	0.002570503	-2.014230903	ENSG00000227213	ENSG00000227213	SPATA13-AS1
ENSG00000272914.1	0.032796357	0.128010855	3.665988913	0.000302959	0.002570503	-2.01448122	ENSG00000272914	ENSG00000272914	RP11-330O11.3
ENSG00000226956.1	0.010380442	0.005719769	3.665798776	0.000303172	0.002570599	-2.015143999	ENSG00000226956	ENSG00000226956	AP000432.2
ENSG00000272129.1	-0.156062169	0.542460018	-3.663977225	0.000305222	0.002586259	-2.021492003	ENSG00000272129	ENSG00000272129	RP11-250B2.6
ENSG00000251414.1	-0.081613878	0.299338376	-3.663695687	0.00030554	0.002587231	-2.022472897	ENSG00000251414	ENSG00000251414	RP11-843P14.1
ENSG00000244945.1	-0.043684855	0.13389814	-3.662050806	0.000307404	0.002601287	-2.028202394	ENSG00000244945	ENSG00000244945	RP11-1379J22.2
ENSG00000197670.5	-0.275233958	0.477614635	-3.660304187	0.000309396	0.002616399	-2.034283749	ENSG00000197670	ENSG00000197670	RP4-724E16.2
ENSG00000242190.1	-0.018511522	0.022678955	-3.658330958	0.00031166	0.002633798	-2.041150989	ENSG00000242190	ENSG00000242190	RP11-142L1.1
ENSG00000257964.1	-0.028724135	0.057706629	-3.657926095	0.000312127	0.00263599	-2.042559585	ENSG00000257964	ENSG00000257964	RP11-133N21.10
ENSG00000259548.1	-0.021114073	0.039931233	-3.657290325	0.000312861	0.002640437	-2.044771273	ENSG00000259548	ENSG00000259548	RP11-38G5.2
ENSG00000251309.1	0.005948373	0.003578821	3.656463713	0.000313817	0.002646755	-2.047646331	ENSG00000251309	ENSG00000251309	RP11-498M5.2
ENSG00000267474.1	-0.033914623	0.101469378	-3.654443019	0.000316168	0.002664812	-2.054672112	ENSG00000267474	ENSG00000267474	CTC-548K16.6
ENSG00000250893.1	-0.069719975	0.171355114	-3.654248433	0.000316395	0.002664962	-2.055348487	ENSG00000250893	ENSG00000250893	RP11-588L15.2
ENSG00000269997.1	-0.057466053	0.172748617	-3.653919645	0.000316779	0.002666433	-2.056491273	ENSG00000269997	ENSG00000269997	RP11-214K3.21
ENSG00000261425.1	-0.326307453	0.588828055	-3.653619115	0.000317131	0.002667629	-2.05753576	ENSG00000261425	ENSG00000261425	NA
ENSG00000240996.1	-0.066027735	0.111176176	-3.653389041	0.0003174	0.002668131	-2.058335326	ENSG00000240996	ENSG00000240996	RP11-80H5.7
ENSG00000230912.1	-0.055023994	0.176043048	-3.650320581	0.000321014	0.002696729	-2.068994697	ENSG00000230912	ENSG00000230912	RP3-508I15.10
ENSG00000251666.1	-0.047997935	0.142964285	-3.650123557	0.000321247	0.002696909	-2.069678854	ENSG00000251666	ENSG00000251666	ZNF346-IT1
ENSG00000225470.2	-0.661465197	3.779382771	-3.649092618	0.000322471	0.002705398	-2.073258209	ENSG00000225470	ENSG00000225470	JPX
ENSG00000258891.1	-0.009065884	0.020463188	-3.647254799	0.000324663	0.002721996	-2.079636753	ENSG00000258891	ENSG00000258891	RP5-1021I20.5
ENSG00000271975.1	0.672975602	2.140458927	3.646793291	0.000325216	0.002724835	-2.081238065	ENSG00000271975	ENSG00000271975	NA
ENSG00000227888.3	-0.04392708	0.071600957	-3.645425557	0.000326859	0.002736802	-2.085982676	ENSG00000227888	ENSG00000227888	FAM66A
ENSG00000244968.2	-0.048921264	0.110874573	-3.643824648	0.000328793	0.00275118	-2.091534133	ENSG00000244968	ENSG00000244968	LIFR-AS1
ENSG00000189419.5	-0.146576469	0.332968428	-3.643460347	0.000329234	0.002753064	-2.092797111	ENSG00000189419	ENSG00000189419	SPATA41
ENSG00000253348.1	0.390879757	0.227832649	3.641721127	0.000331349	0.002768162	-2.098825173	ENSG00000253348	ENSG00000253348	CTC-455F18.1
ENSG00000271882.1	-0.186669064	0.72466166	-3.641618497	0.000331475	0.002768162	-2.099180803	ENSG00000271882	ENSG00000271882	KB-1410C5.5
ENSG00000249421.1	-0.178252623	0.157331665	-3.640643728	0.000332666	0.002776291	-2.102558098	ENSG00000249421	ENSG00000249421	ADAMTS19-AS1
ENSG00000259087.1	-0.353221646	0.501449285	-3.640341557	0.000333036	0.002777559	-2.103604869	ENSG00000259087	ENSG00000259087	RP11-356O9.2
ENSG00000232949.1	0.036158227	0.038645769	3.6395056	0.000334063	0.002784292	-2.106500358	ENSG00000232949	ENSG00000232949	AC002480.4
ENSG00000257683.1	-0.121274552	0.100369904	-3.63927259	0.000334349	0.002784857	-2.107307324	ENSG00000257683	ENSG00000257683	RP11-110L15.2
ENSG00000224855.1	-0.040172367	0.095445091	-3.637403707	0.000336656	0.002802236	-2.113778019	ENSG00000224855	ENSG00000224855	OPA1-AS1
ENSG00000224228.2	0.005426855	0.006407113	3.632171522	0.000343194	0.002854789	-2.131877735	ENSG00000224228	ENSG00000224228	RP1-15D23.2
ENSG00000231128.1	0.041655128	0.025780288	3.631896838	0.00034354	0.002855805	-2.132827303	ENSG00000231128	ENSG00000231128	RP5-1073O3.2
ENSG00000261589.1	-0.199695762	0.57725455	-3.630814281	0.000344909	0.002863628	-2.136569029	ENSG00000261589	ENSG00000261589	NA
ENSG00000244676.1	0.432991292	0.285602478	3.630796735	0.000344931	0.002863628	-2.136629667	ENSG00000244676	ENSG00000244676	AL109761.5
ENSG00000253924.1	0.018565764	0.009767069	3.63033569	0.000345516	0.002866611	-2.138222898	ENSG00000253924	ENSG00000253924	RP11-1023P17.2
ENSG00000256025.1	-0.004040243	0.003440604	-3.628500592	0.000347852	0.002884112	-2.144562653	ENSG00000256025	ENSG00000256025	CACNA1C-AS4
ENSG00000259805.1	-0.004755277	0.004509139	-3.624130936	0.000353474	0.002928821	-2.159647032	ENSG00000259805	ENSG00000259805	RP11-382A20.5
ENSG00000271347.1	-0.163309585	0.365513894	-3.623541811	0.000354239	0.002933246	-2.161679489	ENSG00000271347	ENSG00000271347	RP11-701H24.7
ENSG00000260394.2	-0.049208463	0.073835334	-3.622601866	0.000355462	0.002940348	-2.164921646	ENSG00000260394	ENSG00000260394	LA16c-313D11.9
ENSG00000258428.1	-0.017226164	0.035128836	-3.622386733	0.000355742	0.002940348	-2.165663597	ENSG00000258428	ENSG00000258428	RP11-1085N6.2
ENSG00000254606.1	-0.014934982	0.018413934	-3.62227684	0.000355886	0.002940348	-2.166042583	ENSG00000254606	ENSG00000254606	RP11-22P4.2
ENSG00000260470.1	-0.046607511	0.109103953	-3.622173449	0.000356021	0.002940348	-2.166399134	ENSG00000260470	ENSG00000260470	RP11-834C11.11
ENSG00000255363.1	0.006617664	0.008338678	3.621719544	0.000356614	0.002943334	-2.167964357	ENSG00000255363	ENSG00000255363	RP11-672A2.5
ENSG00000245248.3	0.041708497	0.077655257	3.61671771	0.000363209	0.002995827	-2.185200748	ENSG00000245248	ENSG00000245248	USP2-AS1
ENSG00000262558.1	-0.027565443	0.036697094	-3.616225279	0.000363864	0.00299929	-2.186896517	ENSG00000262558	ENSG00000262558	RP11-1260E13.3
ENSG00000233451.1	-0.051501069	0.031591362	-3.615571806	0.000364736	0.003003886	-2.189146538	ENSG00000233451	ENSG00000233451	RP11-301N24.3
ENSG00000231160.5	-0.123548721	0.249660139	-3.615453479	0.000364894	0.003003886	-2.18955392	ENSG00000231160	ENSG00000231160	KLF3-AS1
ENSG00000250320.1	-0.112399311	0.132091713	-3.613553534	0.00036744	0.003022892	-2.196093505	ENSG00000250320	ENSG00000250320	CTD-2269F5.1
ENSG00000263011.1	-0.403078492	0.789483395	-3.611924725	0.000369637	0.003038995	-2.201697388	ENSG00000263011	ENSG00000263011	RP11-473M20.11
ENSG00000234715.1	-0.172189414	0.137473654	-3.610658767	0.000371352	0.003051128	-2.206051323	ENSG00000234715	ENSG00000234715	CTB-107G13.1
ENSG00000255129.1	0.214972294	0.303845844	3.609598105	0.000372795	0.003056064	-2.209698138	ENSG00000255129	ENSG00000255129	RP11-839D17.3
ENSG00000273132.1	0.329763994	0.274826143	3.60959543	0.000372799	0.003056064	-2.209707337	ENSG00000273132	ENSG00000273132	RP11-350J20.12
ENSG00000230303.1	-0.064282469	0.134464786	-3.609545072	0.000372867	0.003056064	-2.209880454	ENSG00000230303	ENSG00000230303	RP11-213G2.2
ENSG00000213279.2	0.030948452	0.034299423	3.609511327	0.000372913	0.003056064	-2.209996462	ENSG00000213279	ENSG00000213279	RP1-29C18.9
ENSG00000231233.1	0.481122916	0.519258923	3.60871079	0.000374006	0.003063049	-2.212748207	ENSG00000231233	ENSG00000231233	CCDC147-AS1
ENSG00000254102.1	0.031936375	0.037946641	3.606889979	0.000376503	0.003081517	-2.219004984	ENSG00000254102	ENSG00000254102	RP11-21C4.1
ENSG00000237697.2	-0.243469903	0.65980042	-3.606455999	0.000377101	0.003084424	-2.220495832	ENSG00000237697	ENSG00000237697	NA
ENSG00000273175.1	0.026492544	0.059708189	3.604492205	0.000379816	0.003104634	-2.227240022	ENSG00000273175	ENSG00000273175	RP11-11N7.4
ENSG00000225129.1	0.019754101	0.01004078	3.603145184	0.000381689	0.00311794	-2.231864145	ENSG00000225129	ENSG00000225129	RP4-614C15.2
ENSG00000261799.1	-0.479410474	2.301563692	-3.602307953	0.000382857	0.003124602	-2.234737455	ENSG00000261799	ENSG00000261799	RP11-283I3.6
ENSG00000269656.1	-0.013432403	0.020324092	-3.602209067	0.000382995	0.003124602	-2.235076782	ENSG00000269656	ENSG00000269656	CTD-2571L23.6
ENSG00000234817.2	-0.025058173	0.064562187	-3.60143778	0.000384075	0.003131404	-2.237723178	ENSG00000234817	ENSG00000234817	RP3-400B16.1
ENSG00000257135.1	0.037279907	0.096059128	3.601131357	0.000384505	0.0031329	-2.238774421	ENSG00000257135	ENSG00000257135	RP11-320M2.1
ENSG00000255007.1	-0.545608801	0.49817103	-3.599762295	0.00038643	0.003146576	-2.243470259	ENSG00000255007	ENSG00000255007	CTD-2589M5.4
ENSG00000250195.1	-0.080387832	0.085137101	-3.598866556	0.000387695	0.003154856	-2.246541743	ENSG00000250195	ENSG00000250195	RP11-371F15.3
ENSG00000272971.1	-0.030563851	0.028162778	-3.597892102	0.000389075	0.003163162	-2.249882366	ENSG00000272971	ENSG00000272971	RP11-284F21.11
ENSG00000225083.1	-0.055042459	0.113303328	-3.597739405	0.000389292	0.003163162	-2.250405767	ENSG00000225083	ENSG00000225083	GRTP1-AS1
ENSG00000244625.1	0.13450841	0.545312537	3.597620201	0.000389461	0.003163162	-2.250814352	ENSG00000244625	ENSG00000244625	MIATNB
ENSG00000255487.1	-0.208825036	0.23560039	-3.596527739	0.000391016	0.003173455	-2.254558308	ENSG00000255487	ENSG00000255487	RP11-513D5.5
ENSG00000261864.1	0.038436609	0.07331158	3.596379377	0.000391227	0.003173455	-2.255066678	ENSG00000261864	ENSG00000261864	RP11-67A1.2
ENSG00000259685.1	0.068252027	0.100609036	3.594555535	0.000393837	0.003192329	-2.261314623	ENSG00000259685	ENSG00000259685	CTD-2315E11.1
ENSG00000259447.1	-0.021410821	0.020672846	-3.594402939	0.000394056	0.003192329	-2.261837244	ENSG00000259447	ENSG00000259447	RP11-462P6.1
ENSG00000250801.1	0.012425988	0.007642171	3.593542942	0.000395293	0.003200311	-2.264782238	ENSG00000250801	ENSG00000250801	RP11-91H12.3
ENSG00000235119.1	0.123871273	0.277652772	3.59313823	0.000395876	0.003202996	-2.266167924	ENSG00000235119	ENSG00000235119	RP11-9M16.2
ENSG00000271715.1	-0.058306559	0.078224893	-3.592029403	0.000397478	0.00321217	-2.269963704	ENSG00000271715	ENSG00000271715	CTD-2256P15.5
ENSG00000243433.1	-0.062473975	0.154003916	-3.592004179	0.000397515	0.00321217	-2.270050041	ENSG00000243433	ENSG00000243433	RP11-148K1.10
ENSG00000272102.1	0.067093504	0.171260853	3.591154578	0.000398746	0.00322008	-2.272957695	ENSG00000272102	ENSG00000272102	RP3-355L5.5
ENSG00000243187.1	-0.011032598	0.01379312	-3.586196863	0.000406007	0.00327663	-2.289912538	ENSG00000243187	ENSG00000243187	CCDC39-AS1
ENSG00000237879.1	-0.073608543	0.142924367	-3.58389792	0.000409415	0.003302045	-2.297767525	ENSG00000237879	ENSG00000237879	LINC00398
ENSG00000258777.1	0.031546	0.058150156	3.582690625	0.000411216	0.003314468	-2.301890778	ENSG00000258777	ENSG00000258777	HIF1A-AS1
ENSG00000229180.4	-0.144077993	0.724732452	-3.582016433	0.000412225	0.003320497	-2.304192787	ENSG00000229180	ENSG00000229180	GS1-124K5.11
ENSG00000270419.1	0.069076966	0.181702942	3.581757016	0.000412614	0.003321527	-2.305078458	ENSG00000270419	ENSG00000270419	CAHM
ENSG00000251072.2	0.007868258	0.013053259	3.580134395	0.000415053	0.003339055	-2.310616895	ENSG00000251072	ENSG00000251072	RP11-434D11.4
ENSG00000260271.1	0.005066069	0.005484253	3.579549394	0.000415936	0.003344044	-2.312613107	ENSG00000260271	ENSG00000260271	RP1-45N11.1
ENSG00000232598.2	0.158201639	0.084554613	3.577957711	0.000418348	0.003361307	-2.318042957	ENSG00000232598	ENSG00000232598	RP1-90K10.4
ENSG00000255410.1	-0.039888349	0.058444648	-3.577359218	0.000419258	0.003366493	-2.320084088	ENSG00000255410	ENSG00000255410	RP11-732A19.6
ENSG00000237857.2	0.27883444	0.669397123	3.57629369	0.000420882	0.003377409	-2.323717257	ENSG00000237857	ENSG00000237857	RP11-435O5.2
ENSG00000272677.1	0.0706565	0.138839285	3.575786135	0.000421658	0.003381505	-2.325447543	ENSG00000272677	ENSG00000272677	RP11-127B20.3
ENSG00000249463.1	0.048281329	0.038301179	3.574065472	0.000424299	0.00340054	-2.331311748	ENSG00000249463	ENSG00000249463	RP11-1E22.1
ENSG00000271234.1	-0.021369514	0.036688649	-3.573400111	0.000425325	0.003406613	-2.333578689	ENSG00000271234	ENSG00000271234	RP5-894D12.4
ENSG00000271843.1	-0.081487791	0.348637138	-3.571460904	0.000428326	0.003426964	-2.340183566	ENSG00000271843	ENSG00000271843	RP11-245J9.5
ENSG00000215246.4	0.034421021	0.084722148	3.571410902	0.000428404	0.003426964	-2.340353828	ENSG00000215246	ENSG00000215246	RP11-43F13.3
ENSG00000261060.1	-0.091605509	0.158559547	-3.570501918	0.000429818	0.003436116	-2.343448649	ENSG00000261060	ENSG00000261060	RP11-545A16.4
ENSG00000224992.1	0.066443401	0.157407926	3.563965843	0.000440116	0.003516234	-2.365681165	ENSG00000224992	ENSG00000224992	RP11-295G24.5
ENSG00000236045.1	-0.025703059	0.071248795	-3.56347743	0.000440895	0.003520246	-2.367341037	ENSG00000236045	ENSG00000236045	RP3-467K16.7
ENSG00000248019.2	0.107672379	0.240660905	3.562723128	0.0004421	0.003527656	-2.369904123	ENSG00000248019	ENSG00000248019	FAM13A-AS1
ENSG00000226576.1	0.01022296	0.009342489	3.561554684	0.000443974	0.003538727	-2.373873487	ENSG00000226576	ENSG00000226576	RP11-523O18.1
ENSG00000259146.2	-0.188186223	0.497114867	-3.561510837	0.000444044	0.003538727	-2.37402242	ENSG00000259146	ENSG00000259146	RP1-261D10.2
ENSG00000267112.1	-0.044856792	0.07411975	-3.561202938	0.000444539	0.003540454	-2.375068188	ENSG00000267112	ENSG00000267112	RP11-839G9.1
ENSG00000272092.1	-0.181594522	0.329058535	-3.561006733	0.000444854	0.003540752	-2.375734549	ENSG00000272092	ENSG00000272092	RP11-350N15.5
ENSG00000270115.1	-0.085078309	0.202589001	-3.559951557	0.000446556	0.003551351	-2.379317622	ENSG00000270115	ENSG00000270115	RP11-415J8.7
ENSG00000236266.1	-0.070288714	0.141280671	-3.559834822	0.000446744	0.003551351	-2.37971396	ENSG00000236266	ENSG00000236266	RP3-467L1.4
ENSG00000238358.2	-0.379743067	0.272927354	-3.559146586	0.000447857	0.003557978	-2.382050427	ENSG00000238358	ENSG00000238358	RP5-1121E10.2
ENSG00000215190.4	0.355877311	1.346362799	3.558819984	0.000448387	0.00355996	-2.383159054	ENSG00000215190	ENSG00000215190	LINC00680
ENSG00000260971.3	0.033789994	0.051809876	3.555650072	0.000453554	0.003598739	-2.393914329	ENSG00000260971	ENSG00000260971	RP11-504A18.1
ENSG00000249001.1	-0.111981984	0.153555324	-3.55527818	0.000454163	0.003601332	-2.395175568	ENSG00000249001	ENSG00000249001	RP11-742B18.1
ENSG00000258938.1	0.170679005	0.79339043	3.553849014	0.000456514	0.003617719	-2.400021342	ENSG00000258938	ENSG00000258938	RP11-317N8.5
ENSG00000235664.1	0.008761345	0.01133317	3.55336293	0.000457316	0.00361844	-2.401669072	ENSG00000235664	ENSG00000235664	NA
ENSG00000231335.1	-0.069595834	0.148304747	-3.553246125	0.000457509	0.00361844	-2.402064991	ENSG00000231335	ENSG00000231335	AC107072.2
ENSG00000225986.1	-1.046509278	1.612735241	-3.55314366	0.000457679	0.00361844	-2.40241229	ENSG00000225986	ENSG00000225986	UBXN10-AS1
ENSG00000262294.1	-0.081908212	0.122335312	-3.553105016	0.000457743	0.00361844	-2.40254327	ENSG00000262294	ENSG00000262294	RP11-1260E13.2
ENSG00000225113.1	-0.083516424	0.316924703	-3.552816823	0.000458219	0.00361996	-2.403520028	ENSG00000225113	ENSG00000225113	RP5-1160K1.3
ENSG00000266935.1	-0.060780241	0.169083169	-3.552523577	0.000458705	0.003619963	-2.404513841	ENSG00000266935	ENSG00000266935	NA
ENSG00000223956.1	0.071576991	0.059484162	3.552472999	0.000458788	0.003619963	-2.404685244	ENSG00000223956	ENSG00000223956	RP4-710M16.2
ENSG00000257283.1	-0.040149931	0.11135115	-3.552046082	0.000459496	0.0036233	-2.406131914	ENSG00000257283	ENSG00000257283	RP11-1060G2.1
ENSG00000268388.1	0.016432979	0.010593458	3.551023111	0.000461196	0.003632677	-2.40959777	ENSG00000268388	ENSG00000268388	FENDRR
ENSG00000240045.1	0.009579949	0.009759313	3.550987101	0.000461256	0.003632677	-2.409719758	ENSG00000240045	ENSG00000240045	RP11-451G4.2
ENSG00000243083.1	-0.021901199	0.030826379	-3.55031979	0.000462368	0.003639185	-2.41198012	ENSG00000243083	ENSG00000243083	LINC00870
ENSG00000247679.2	-0.250004471	1.101382484	-3.549685635	0.000463428	0.003645268	-2.414127821	ENSG00000247679	ENSG00000247679	RP11-1277A3.1
ENSG00000231010.1	-0.059994271	0.142746177	-3.549275963	0.000464113	0.003648406	-2.41551508	ENSG00000231010	ENSG00000231010	RP6-109B7.2
ENSG00000259792.1	0.044096669	0.10839908	3.548409524	0.000465566	0.003657569	-2.418448596	ENSG00000259792	ENSG00000259792	RP11-114H24.6
ENSG00000237807.3	1.559410169	3.301752798	3.54776922	0.000466643	0.003663765	-2.420616066	ENSG00000237807	ENSG00000237807	RP11-400K9.4
ENSG00000261064.1	-0.052766275	0.134001015	-3.546791941	0.00046829	0.003674435	-2.423923545	ENSG00000261064	ENSG00000261064	RP11-1000B6.3
ENSG00000232415.1	-0.58987353	0.746608791	-3.545670103	0.000470189	0.003687055	-2.427719249	ENSG00000232415	ENSG00000232415	CTB-51J22.1
ENSG00000233602.1	-0.032385716	0.075261259	-3.545105167	0.000471147	0.003692297	-2.429630286	ENSG00000233602	ENSG00000233602	ERI3-IT1
ENSG00000250271.1	0.012724503	0.009309117	3.543336521	0.00047416	0.003713621	-2.43561139	ENSG00000250271	ENSG00000250271	RP11-64D22.5
ENSG00000260063.1	-0.115568991	0.419663366	-3.541678247	0.000477001	0.003733577	-2.441216804	ENSG00000260063	ENSG00000260063	RP5-968P14.2
ENSG00000260249.2	0.115910757	0.193945576	3.53727374	0.000484626	0.003790924	-2.456093738	ENSG00000260249	ENSG00000260249	RP11-401P9.5
ENSG00000253301.1	0.172213085	0.097208333	3.535123336	0.00048839	0.003818019	-2.463351012	ENSG00000253301	ENSG00000253301	RP11-513O17.2
ENSG00000271359.1	0.501556858	1.34547409	3.533998867	0.000490369	0.003831138	-2.467144333	ENSG00000271359	ENSG00000271359	NA
ENSG00000271815.1	-0.036441576	0.099071277	-3.5335181	0.000491217	0.003833176	-2.468765839	ENSG00000271815	ENSG00000271815	CTD-2235C13.3
ENSG00000260592.1	-0.042547424	0.053251988	-3.533509747	0.000491232	0.003833176	-2.46879401	ENSG00000260592	ENSG00000260592	CTA-363E6.6
ENSG00000231473.2	-0.043712031	0.087528571	-3.529956861	0.000497545	0.003880059	-2.480770785	ENSG00000231473	ENSG00000231473	LINC00441
ENSG00000267767.2	-0.193749457	0.306214963	-3.527859638	0.000501307	0.003907004	-2.487835425	ENSG00000267767	ENSG00000267767	CTC-523E23.4
ENSG00000256802.2	-0.037368088	0.05380625	-3.526479267	0.000503798	0.003924013	-2.492483232	ENSG00000256802	ENSG00000256802	RP11-680F8.1
ENSG00000226913.1	-0.027252068	0.033668669	-3.525999003	0.000504667	0.00392838	-2.49409993	ENSG00000226913	ENSG00000226913	BSN-AS2
ENSG00000260338.1	-0.002769154	0.002121185	-3.525161254	0.000506187	0.003937802	-2.496919545	ENSG00000260338	ENSG00000260338	LINC01570
ENSG00000233221.2	0.039531046	0.037128459	3.522764848	0.000510558	0.003964925	-2.504981795	ENSG00000233221	ENSG00000233221	AC133785.1
ENSG00000253417.1	0.256916022	0.140574449	3.522746127	0.000510593	0.003964925	-2.50504476	ENSG00000253417	ENSG00000253417	RP11-109J4.1
ENSG00000253263.1	-0.040400704	0.076472271	-3.522737483	0.000510608	0.003964925	-2.50507383	ENSG00000253263	ENSG00000253263	KB-1507C5.3
ENSG00000266498.1	-0.012344295	0.022540469	-3.522565269	0.000510924	0.003964956	-2.505653018	ENSG00000266498	ENSG00000266498	RP11-45M22.5
ENSG00000228382.1	0.025268231	0.022984078	3.522146677	0.000511692	0.003968494	-2.507060711	ENSG00000228382	ENSG00000228382	ITPKB-IT1
ENSG00000248494.1	-0.051145825	0.124684468	-3.521706779	0.000512499	0.003972339	-2.508539893	ENSG00000248494	ENSG00000248494	LNX1-AS2
ENSG00000237489.2	-0.096953033	0.337382575	-3.521215633	0.000513403	0.003976919	-2.510191201	ENSG00000237489	ENSG00000237489	LINC00959
ENSG00000224729.4	-0.064993627	0.092616539	-3.52083293	0.000514108	0.003979958	-2.511477764	ENSG00000224729	ENSG00000224729	PCOLCE-AS1
ENSG00000230896.1	-0.518648342	2.20869226	-3.520237548	0.000515206	0.003986038	-2.513479057	ENSG00000230896	ENSG00000230896	RP11-767N6.7
ENSG00000267107.2	0.242347566	0.671678364	3.517270997	0.000520713	0.004026194	-2.523446141	ENSG00000267107	ENSG00000267107	PCAT19
ENSG00000272620.1	1.0520545	0.722913022	3.516763529	0.000521661	0.004031071	-2.525150382	ENSG00000272620	ENSG00000272620	AFAP1-AS1
ENSG00000228251.1	-0.054037368	0.221552403	-3.51551106	0.000524006	0.004046738	-2.52935563	ENSG00000228251	ENSG00000228251	AC012442.6
ENSG00000237436.1	0.077283386	0.220158481	3.515317896	0.000524369	0.004047083	-2.530004072	ENSG00000237436	ENSG00000237436	RP11-312B8.1
ENSG00000227036.2	0.521850954	0.595429008	3.513657381	0.000527495	0.004067816	-2.535577001	ENSG00000227036	ENSG00000227036	LINC00511
ENSG00000272180.1	-0.025416806	0.032932033	-3.513552169	0.000527694	0.004067816	-2.53593003	ENSG00000272180	ENSG00000272180	RP11-481J13.1
ENSG00000223784.1	0.582874957	0.353934367	3.511920227	0.000530785	0.004089167	-2.541404599	ENSG00000223784	ENSG00000223784	RP11-554I8.2
ENSG00000226431.1	-0.062499855	0.065803659	-3.508641513	0.000537047	0.004133355	-2.552396548	ENSG00000226431	ENSG00000226431	RP11-416N2.3
ENSG00000261656.1	-0.022561043	0.036634416	-3.508457038	0.000537401	0.004133355	-2.553014727	ENSG00000261656	ENSG00000261656	BEAN1-AS1
ENSG00000271046.1	0.099892788	0.065364021	3.508408223	0.000537495	0.004133355	-2.553178304	ENSG00000271046	ENSG00000271046	RP11-138I18.2
ENSG00000225733.1	-0.672844173	18.40523208	-3.507145577	0.000539927	0.004149436	-2.557408619	ENSG00000225733	ENSG00000225733	FGD5-AS1
ENSG00000273216.1	0.106255344	0.180755496	3.506984206	0.000540239	0.004149436	-2.557949171	ENSG00000273216	ENSG00000273216	AC002059.10
ENSG00000227375.1	-0.064558126	0.139022166	-3.50667741	0.000540831	0.004151483	-2.558976798	ENSG00000227375	ENSG00000227375	DLG1-AS1
ENSG00000235823.1	-1.047877811	3.23915611	-3.505854409	0.000542424	0.004156063	-2.561733075	ENSG00000235823	ENSG00000235823	OLMALINC
ENSG00000234997.1	-0.116999273	0.22792003	-3.505787245	0.000542555	0.004156063	-2.561957985	ENSG00000234997	ENSG00000234997	AC016745.3
ENSG00000226944.1	-0.295663075	0.62616736	-3.505721514	0.000542682	0.004156063	-2.562178092	ENSG00000226944	ENSG00000226944	RP1-120G22.11
ENSG00000249478.1	-0.002045298	0.001840647	-3.505694669	0.000542734	0.004156063	-2.562267985	ENSG00000249478	ENSG00000249478	CTB-49A3.5
ENSG00000226505.1	0.283639148	1.345764647	3.503298481	0.0005474	0.004189271	-2.570289293	ENSG00000226505	ENSG00000226505	NA
ENSG00000267690.1	-0.261369971	0.210958122	-3.502532968	0.000548898	0.004198215	-2.572850826	ENSG00000267690	ENSG00000267690	LDLRAD4-AS1
ENSG00000188365.3	-0.046301267	0.144411406	-3.500868507	0.00055217	0.004220701	-2.578418642	ENSG00000188365	ENSG00000188365	AC092171.2
ENSG00000249743.1	0.011515403	0.009258878	3.499604451	0.000554667	0.00423724	-2.582645461	ENSG00000249743	ENSG00000249743	RP11-60A8.1
ENSG00000255191.1	-0.15925649	0.208969327	-3.499417824	0.000555036	0.004237519	-2.583269396	ENSG00000255191	ENSG00000255191	RP11-626H12.1
ENSG00000272138.1	-0.18856086	0.391789744	-3.49809683	0.000557658	0.004252776	-2.587684919	ENSG00000272138	ENSG00000272138	RP11-27N21.3
ENSG00000267446.1	0.011922767	0.009428174	3.498074477	0.000557703	0.004252776	-2.587759621	ENSG00000267446	ENSG00000267446	CTB-39G8.2
ENSG00000248476.1	0.045417665	0.127399414	3.4949364	0.000563979	0.004298058	-2.598242783	ENSG00000248476	ENSG00000248476	BACH1-IT1
ENSG00000248309.1	0.014654554	0.026719796	3.494364284	0.00056513	0.004304255	-2.600153098	ENSG00000248309	ENSG00000248309	MEF2C-AS1
ENSG00000268913.1	-2.401020121	8.593731998	-3.493761583	0.000566345	0.004310931	-2.602165228	ENSG00000268913	ENSG00000268913	NA
ENSG00000272219.1	-0.005937448	0.008268531	-3.491642657	0.000570637	0.004341004	-2.609236821	ENSG00000272219	ENSG00000272219	CTB-181H17.1
ENSG00000259714.1	-0.075108543	0.062460024	-3.490386175	0.000573197	0.00435787	-2.613428309	ENSG00000259714	ENSG00000259714	NA
ENSG00000258410.1	-0.015867993	0.042351966	-3.489834338	0.000574324	0.004363835	-2.615268747	ENSG00000258410	ENSG00000258410	RP11-173D3.1
ENSG00000264083.1	-0.029966568	0.057283476	-3.489353206	0.000575309	0.004368709	-2.616873158	ENSG00000264083	ENSG00000264083	RP11-227G15.9
ENSG00000254248.1	0.07886722	0.089810003	3.487794071	0.000578511	0.004390403	-2.622070974	ENSG00000254248	ENSG00000254248	RP11-320N21.2
ENSG00000232044.4	0.057397595	0.051319841	3.487480405	0.000579157	0.004392687	-2.623116417	ENSG00000232044	ENSG00000232044	LINC01105
ENSG00000258798.1	-0.056861858	0.127072102	-3.485060176	0.000584165	0.004428037	-2.631180117	ENSG00000258798	ENSG00000258798	RP11-895M11.3
ENSG00000236494.1	-0.00443435	0.007692553	-3.483963278	0.000586449	0.004441621	-2.634833083	ENSG00000236494	ENSG00000236494	RP11-89N17.4
ENSG00000272430.1	1.592064254	13.81215901	3.483864137	0.000586656	0.004441621	-2.635163198	ENSG00000272430	ENSG00000272430	RP11-38L15.8
ENSG00000234252.1	-0.023758204	0.06750175	-3.481594051	0.000591409	0.004474949	-2.642719706	ENSG00000234252	ENSG00000234252	AC007308.6
ENSG00000230922.1	-0.042610738	0.033854003	-3.481288593	0.000592051	0.004477148	-2.643736154	ENSG00000230922	ENSG00000230922	RP4-753M9.1
ENSG00000272072.1	-0.113041211	0.435987944	-3.480932583	0.000592801	0.004478811	-2.64492072	ENSG00000272072	ENSG00000272072	CTA-363E19.2
ENSG00000226711.2	-0.131716598	0.321767951	-3.48084989	0.000592975	0.004478811	-2.645195851	ENSG00000226711	ENSG00000226711	FAM66C
ENSG00000227603.1	-0.193021411	0.53923121	-3.4803443	0.000594041	0.004484201	-2.64687789	ENSG00000227603	ENSG00000227603	RP11-165J3.6
ENSG00000235010.1	-0.030955989	0.033506354	-3.480177517	0.000594394	0.004484201	-2.647432712	ENSG00000235010	ENSG00000235010	RP11-140A10.3
ENSG00000225393.1	-0.055013703	0.093192722	-3.479779698	0.000595234	0.004486022	-2.648755999	ENSG00000225393	ENSG00000225393	RP11-218L14.4
ENSG00000267712.1	0.022261088	0.011519175	3.479729756	0.00059534	0.004486022	-2.648922115	ENSG00000267712	ENSG00000267712	LINC01539
ENSG00000233661.1	-0.020787427	0.034773051	-3.479427168	0.00059598	0.00448819	-2.649928525	ENSG00000233661	ENSG00000233661	SPIN4-AS1
ENSG00000270084.1	-0.756860361	2.966034066	-3.478938086	0.000597017	0.004489806	-2.651555046	ENSG00000270084	ENSG00000270084	GAS5-AS1
ENSG00000243836.1	0.43320988	0.389286986	3.478846124	0.000597212	0.004489806	-2.65186086	ENSG00000243836	ENSG00000243836	WDR86-AS1
ENSG00000228323.2	-0.055958245	0.12227131	-3.478826492	0.000597253	0.004489806	-2.651926141	ENSG00000228323	ENSG00000228323	AC008753.6
ENSG00000260588.1	-0.63412876	0.686230323	-3.477877774	0.000599269	0.0045023	-2.655080581	ENSG00000260588	ENSG00000260588	RP11-930P14.2
ENSG00000216863.5	0.006247091	0.009265454	3.476014616	0.000603246	0.004529508	-2.661273218	ENSG00000216863	ENSG00000216863	LY86-AS1
ENSG00000272646.1	-0.025719959	0.065225078	-3.474778894	0.000605898	0.004546734	-2.665378772	ENSG00000272646	ENSG00000272646	RP11-188P17.2
ENSG00000251598.1	0.0365314	0.028653959	3.474539958	0.000606412	0.004547909	-2.666172458	ENSG00000251598	ENSG00000251598	RP11-789C2.1
ENSG00000247151.2	0.014009411	0.030543909	3.47424129	0.000607055	0.00454823	-2.66716449	ENSG00000247151	ENSG00000247151	CSTF3-AS1
ENSG00000261355.1	-0.131290724	0.521851028	-3.474188136	0.000607169	0.00454823	-2.667341032	ENSG00000261355	ENSG00000261355	NA
ENSG00000272627.1	0.02354362	0.050826097	3.473972279	0.000607634	0.004549037	-2.66805795	ENSG00000272627	ENSG00000272627	RP11-354E23.5
ENSG00000230113.1	0.046223285	0.126145524	3.473785652	0.000608037	0.004549374	-2.668677753	ENSG00000230113	ENSG00000230113	AC091177.1
ENSG00000232907.3	0.017560271	0.045252167	3.472907169	0.000609935	0.004560893	-2.671594858	ENSG00000232907	ENSG00000232907	DLGAP4-AS1
ENSG00000261039.1	-1.358307977	2.593068873	-3.472444823	0.000610936	0.004565696	-2.673129864	ENSG00000261039	ENSG00000261039	RP11-417E7.2
ENSG00000254693.1	0.013654927	0.013745847	3.471872918	0.000612176	0.004570928	-2.675028356	ENSG00000254693	ENSG00000254693	RP11-58K22.5
ENSG00000231566.1	0.013804387	0.014576693	3.471790955	0.000612354	0.004570928	-2.675300417	ENSG00000231566	ENSG00000231566	RP5-1158E12.3
ENSG00000204802.3	-0.029924793	0.091667338	-3.471280032	0.000613465	0.004576533	-2.676996197	ENSG00000204802	ENSG00000204802	RP11-111F5.4
ENSG00000269481.1	0.654668426	2.313875153	3.469970189	0.00061632	0.004595141	-2.681342603	ENSG00000269481	ENSG00000269481	CTD-2521M24.6
ENSG00000253130.1	-0.061821344	0.07413623	-3.469721094	0.000616865	0.004596508	-2.682168998	ENSG00000253130	ENSG00000253130	CTD-3023L14.2
ENSG00000251331.2	0.287543653	0.233830707	3.469222482	0.000617956	0.004601618	-2.683823025	ENSG00000251331	ENSG00000251331	RP11-689K5.3
ENSG00000270704.2	-0.1013741	0.215570684	-3.469026713	0.000618385	0.004601618	-2.684472385	ENSG00000270704	ENSG00000270704	RP11-701H24.5
ENSG00000261158.1	0.030515746	0.025023858	3.46891245	0.000618635	0.004601618	-2.684851377	ENSG00000261158	ENSG00000261158	CTD-2583P5.3
ENSG00000264868.1	-1.356980524	1.630142687	-3.468285392	0.000620011	0.004608976	-2.686931021	ENSG00000264868	ENSG00000264868	NA
ENSG00000269911.1	-0.182063165	0.440199949	-3.468131886	0.000620349	0.004608976	-2.687440073	ENSG00000269911	ENSG00000269911	RP1-172N19.5
ENSG00000228658.1	-0.018247601	0.024103867	-3.466861892	0.000623146	0.004627059	-2.691650812	ENSG00000228658	ENSG00000228658	RP11-791O21.5
ENSG00000223779.4	-0.167257607	0.596436721	-3.465903794	0.000625264	0.004639636	-2.694826516	ENSG00000223779	ENSG00000223779	RP11-403I13.4
ENSG00000229195.1	0.158520481	0.393201658	3.465766253	0.000625569	0.004639636	-2.695282342	ENSG00000229195	ENSG00000229195	AC009495.4
ENSG00000250790.3	-0.096986739	0.237225132	-3.464288503	0.000628851	0.004661261	-2.700178749	ENSG00000250790	ENSG00000250790	RP11-46H11.3
ENSG00000233806.3	-0.210689269	0.412410717	-3.463706176	0.000630148	0.004668161	-2.702107724	ENSG00000233806	ENSG00000233806	LINC01237
ENSG00000255164.1	-0.424792008	1.717421475	-3.463320568	0.000631009	0.004671817	-2.703384899	ENSG00000255164	ENSG00000255164	RP5-1047A19.4
ENSG00000260046.1	-0.011386317	0.029119821	-3.462672065	0.000632459	0.00467983	-2.705532522	ENSG00000260046	ENSG00000260046	RP11-454K7.3
ENSG00000266441.1	0.058539569	0.08192327	3.46134094	0.000635445	0.004697794	-2.709939617	ENSG00000266441	ENSG00000266441	RP11-91I8.3
ENSG00000267934.1	-0.071903066	0.162531281	-3.461260862	0.000635625	0.004697794	-2.710204688	ENSG00000267934	ENSG00000267934	CTB-176F20.3
ENSG00000259200.1	-0.015347815	0.021362504	-3.460987625	0.00063624	0.004699608	-2.711109113	ENSG00000259200	ENSG00000259200	RP11-718O11.1
ENSG00000224857.1	0.011974132	0.015177993	3.458496239	0.000641871	0.00473845	-2.71935272	ENSG00000224857	ENSG00000224857	RP11-344P13.1
ENSG00000246763.2	-0.134751114	0.383890808	-3.458083806	0.000642807	0.004742613	-2.720716878	ENSG00000246763	ENSG00000246763	RGMB-AS1
ENSG00000269439.1	0.131788408	0.380230314	3.456907188	0.000645486	0.00475962	-2.724607832	ENSG00000269439	ENSG00000269439	CTD-3131K8.2
ENSG00000238120.1	-0.045339164	0.079869246	-3.456709798	0.000645937	0.004760184	-2.725260463	ENSG00000238120	ENSG00000238120	CTA-941F9.9
ENSG00000253477.1	-0.290926188	0.284543985	-3.453678096	0.000652893	0.004808659	-2.735279948	ENSG00000253477	ENSG00000253477	RP11-1C8.4
ENSG00000231816.1	0.059070022	0.102707041	3.453051938	0.000654338	0.004816517	-2.737348346	ENSG00000231816	ENSG00000231816	RP4-782L23.1
ENSG00000259617.1	-0.016441457	0.022971641	-3.452350044	0.000655962	0.004825678	-2.739666521	ENSG00000259617	ENSG00000259617	RP11-540O11.6
ENSG00000260081.1	0.32655824	0.950965282	3.451024304	0.000659039	0.004845514	-2.744043936	ENSG00000260081	ENSG00000260081	RP11-66N11.8
ENSG00000233912.1	0.121251185	0.287361106	3.450675055	0.000659852	0.00484869	-2.745196856	ENSG00000233912	ENSG00000233912	AC026202.3
ENSG00000267440.1	0.024646114	0.025445381	3.450143064	0.000661092	0.004854999	-2.74695283	ENSG00000267440	ENSG00000267440	CTC-501O10.1
ENSG00000231079.3	0.001932557	0.002373736	3.449485468	0.000662627	0.004863471	-2.749123055	ENSG00000231079	ENSG00000231079	AC105402.4
ENSG00000270062.1	0.184096869	0.801039614	3.446014967	0.000670788	0.00492053	-2.760570336	ENSG00000270062	ENSG00000270062	RP11-248J18.3
ENSG00000231104.4	-0.011633571	0.028967799	-3.445469155	0.00067208	0.004927168	-2.762369723	ENSG00000231104	ENSG00000231104	RP11-354M20.3
ENSG00000268543.1	-0.241897339	0.487562458	-3.444762974	0.000673755	0.004936604	-2.764697413	ENSG00000268543	ENSG00000268543	CTD-2619J13.16
ENSG00000230550.1	-0.046821123	0.089879137	-3.443630708	0.000676449	0.00495349	-2.76842865	ENSG00000230550	ENSG00000230550	RP11-74C13.3
ENSG00000273461.1	0.002210024	0.001895103	3.442970916	0.000678023	0.004962164	-2.770602399	ENSG00000273461	ENSG00000273461	RP11-398A8.4
ENSG00000260468.1	-0.059873859	0.157157325	-3.440498806	0.000683953	0.005002683	-2.778743641	ENSG00000260468	ENSG00000260468	LINC01290
ENSG00000259230.1	0.068858904	0.042216976	3.439846688	0.000685525	0.005011302	-2.780890335	ENSG00000259230	ENSG00000259230	CTD-2555C10.3
ENSG00000237126.4	-0.055184105	0.263447304	-3.436989239	0.000692454	0.005059048	-2.790292369	ENSG00000237126	ENSG00000237126	AC073254.1
ENSG00000231927.1	-0.013936446	0.022499149	-3.43636504	0.000693976	0.005067261	-2.792345264	ENSG00000231927	ENSG00000231927	AC102953.6
ENSG00000227214.2	-0.176770435	0.508189815	-3.434391691	0.00069881	0.005099627	-2.798833087	ENSG00000227214	ENSG00000227214	HCG15
ENSG00000231534.1	-0.00566854	0.005684229	-3.43220558	0.000704201	0.005136024	-2.806016464	ENSG00000231534	ENSG00000231534	FBXO36-IT1
ENSG00000227388.2	-0.083623329	0.1991352	-3.432012154	0.00070468	0.005136352	-2.806651846	ENSG00000227388	ENSG00000227388	RP11-112J3.16
ENSG00000267454.1	-0.228816041	0.662421325	-3.431753686	0.00070532	0.005136352	-2.807500833	ENSG00000267454	ENSG00000267454	ZNF582-AS1
ENSG00000251257.1	-0.034719619	0.065132531	-3.431698614	0.000705456	0.005136352	-2.807681718	ENSG00000251257	ENSG00000251257	CTD-2263F21.1
ENSG00000249203.1	-2.00866443	1.989206823	-3.431347561	0.000706327	0.005139752	-2.80883471	ENSG00000249203	ENSG00000249203	RP11-473L15.3
ENSG00000254148.3	2.134332674	2.34536933	3.430642444	0.000708079	0.005149557	-2.811150253	ENSG00000254148	ENSG00000254148	NA
ENSG00000267393.1	-0.009037364	0.008080467	-3.430359615	0.000708783	0.005151733	-2.812078919	ENSG00000267393	ENSG00000267393	RP11-691H4.3
ENSG00000261374.1	-0.077687658	0.06565391	-3.430069455	0.000709506	0.005152429	-2.813031585	ENSG00000261374	ENSG00000261374	NA
ENSG00000248508.2	-0.171793645	0.684287442	-3.429996165	0.000709689	0.005152429	-2.813272203	ENSG00000248508	ENSG00000248508	SRP14-AS1
ENSG00000224616.1	-0.250533512	0.746121197	-3.429452098	0.000711046	0.005159342	-2.815058272	ENSG00000224616	ENSG00000224616	RTCA-AS1
ENSG00000229901.1	-0.102595399	0.200197918	-3.427446155	0.000716073	0.005192852	-2.821641187	ENSG00000229901	ENSG00000229901	RP11-399E6.4
ENSG00000268743.1	-0.045803038	0.100519577	-3.426383377	0.000718749	0.005209292	-2.825127499	ENSG00000268743	ENSG00000268743	CTD-2538G9.5
ENSG00000226667.2	0.01790117	0.016384488	3.424876803	0.000722559	0.005233926	-2.830067941	ENSG00000226667	ENSG00000226667	NA
ENSG00000258593.2	-0.029697124	0.090930361	-3.424562047	0.000723357	0.005236729	-2.831099861	ENSG00000258593	ENSG00000258593	CTD-3051D23.4
ENSG00000233627.2	-2.178344762	4.986216554	-3.422137549	0.000729535	0.005275057	-2.83904561	ENSG00000233627	ENSG00000233627	C4A-AS1
ENSG00000258693.1	-0.015402771	0.014688137	-3.422079714	0.000729683	0.005275057	-2.839235092	ENSG00000258693	ENSG00000258693	RP11-436M15.3
ENSG00000254648.1	-0.042516944	0.062891052	-3.421996753	0.000729895	0.005275057	-2.839506884	ENSG00000254648	ENSG00000254648	RP11-713P17.4
ENSG00000269667.1	0.032408179	0.020604312	3.420600039	0.000733478	0.005297941	-2.844081814	ENSG00000269667	ENSG00000269667	RP11-542M13.2
ENSG00000272468.1	0.848592971	1.169949068	3.420131973	0.000734682	0.00530363	-2.845614582	ENSG00000272468	ENSG00000272468	RP1-86C11.7
ENSG00000233903.2	0.387406475	1.232684828	3.419895742	0.000735291	0.005305014	-2.846388091	ENSG00000233903	ENSG00000233903	Z83851.4
ENSG00000230615.2	-0.173679277	0.441459151	-3.41948739	0.000736344	0.005306628	-2.847725077	ENSG00000230615	ENSG00000230615	RP5-1198O20.4
ENSG00000229931.1	-0.253538331	0.766081849	-3.419485598	0.000736348	0.005306628	-2.847730943	ENSG00000229931	ENSG00000229931	RP1-151F17.1
ENSG00000261428.1	-0.083533105	0.236827642	-3.419140445	0.000737239	0.005310043	-2.848860896	ENSG00000261428	ENSG00000261428	RP11-16P6.1
ENSG00000249787.1	-0.005918404	0.006268337	-3.417663351	0.000741064	0.005334574	-2.85369539	ENSG00000249787	ENSG00000249787	RP11-346J10.1
ENSG00000258808.1	0.008069273	0.006920259	3.415908236	0.000745634	0.005362977	-2.85943738	ENSG00000258808	ENSG00000258808	RP11-255G12.3
ENSG00000226375.1	0.005153188	0.006375986	3.415824256	0.000745853	0.005362977	-2.859712058	ENSG00000226375	ENSG00000226375	RP3-395P12.2
ENSG00000245571.2	-0.412619822	1.979417392	-3.415472593	0.000746772	0.005366552	-2.860862201	ENSG00000245571	ENSG00000245571	AP001258.4
ENSG00000272456.1	0.054328516	0.101230746	3.415098386	0.000747751	0.005370228	-2.862085959	ENSG00000272456	ENSG00000272456	CTD-2342N23.3
ENSG00000272745.1	-0.025639867	0.06692621	-3.414954598	0.000748127	0.005370228	-2.862556152	ENSG00000272745	ENSG00000272745	RP5-1007H16.1
ENSG00000228852.2	-0.06338421	0.177506904	-3.41468995	0.000748821	0.005372176	-2.863421518	ENSG00000228852	ENSG00000228852	RP11-57H12.5
ENSG00000261366.1	0.043754141	0.139025265	3.414250344	0.000749974	0.005377417	-2.864858834	ENSG00000261366	ENSG00000261366	MANEA-AS1
ENSG00000250365.2	-0.02942118	0.12906815	-3.411856305	0.000756283	0.005419601	-2.872683343	ENSG00000250365	ENSG00000250365	CTD-2213F21.2
ENSG00000267299.1	-0.035940865	0.048026461	-3.411594266	0.000756976	0.005421518	-2.873539471	ENSG00000267299	ENSG00000267299	CTB-66B24.1
ENSG00000272091.1	-0.958904001	3.314492395	-3.411375487	0.000757556	0.005422617	-2.874254214	ENSG00000272091	ENSG00000272091	NA
ENSG00000225243.1	0.048995627	0.04	3.410264579	0.000760505	0.005440666	-2.877882868	ENSG00000225243	ENSG00000225243	RP1-127D3.4
ENSG00000249816.2	0.056002076	0.059982817	3.408345788	0.000765624	0.00547421	-2.884147854	ENSG00000249816	ENSG00000249816	LINC00964
ENSG00000256234.1	1.006225326	0.792343745	3.408046059	0.000766426	0.005476871	-2.8851262	ENSG00000256234	ENSG00000256234	RP11-283G6.4
ENSG00000260396.1	0.086535076	0.115388983	3.406586678	0.000770345	0.005501784	-2.889888656	ENSG00000260396	ENSG00000260396	NA
ENSG00000250107.1	-0.019499296	0.031980081	-3.404851217	0.000775029	0.005532135	-2.895549645	ENSG00000250107	ENSG00000250107	CACNA1G-AS1
ENSG00000254533.1	-0.454040395	0.693309514	-3.403872904	0.000777682	0.005547956	-2.898739696	ENSG00000254533	ENSG00000254533	AF186192.1
ENSG00000261634.2	-0.028456727	0.032579431	-3.403443046	0.00077885	0.005551302	-2.9001411	ENSG00000261634	ENSG00000261634	RP11-352D13.6
ENSG00000264514.1	-0.988612169	1.449563048	-3.403379338	0.000779023	0.005551302	-2.900348786	ENSG00000264514	ENSG00000264514	RP11-720L2.4
ENSG00000271734.1	0.05403926	0.10553371	3.402211137	0.000782206	0.005570867	-2.904156426	ENSG00000271734	ENSG00000271734	RP1-111B22.3
ENSG00000272563.1	-0.01391009	0.025603533	-3.401972612	0.000782858	0.005572389	-2.904933733	ENSG00000272563	ENSG00000272563	RP11-480C16.1
ENSG00000228697.1	0.00300125	0.00250515	3.401639059	0.00078377	0.005575761	-2.90602063	ENSG00000228697	ENSG00000228697	RP5-968D22.1
ENSG00000259591.1	-0.018029638	0.030472024	-3.401191781	0.000784994	0.005581352	-2.907477951	ENSG00000259591	ENSG00000259591	RP11-554D20.1
ENSG00000224387.1	-0.040326637	0.059382639	-3.400005397	0.00078825	0.005601374	-2.911342593	ENSG00000224387	ENSG00000224387	RP3-395M20.2
ENSG00000230937.5	-1.764676885	2.922900586	-3.398668317	0.000791935	0.005624419	-2.915696653	ENSG00000230937	ENSG00000230937	MIR205HG
ENSG00000248538.2	1.289289026	0.800459518	3.397663108	0.000794716	0.005641021	-2.918968987	ENSG00000248538	ENSG00000248538	RP11-10A14.5
ENSG00000273113.1	-0.121068504	0.262564264	-3.397437308	0.000795342	0.005642317	-2.919703932	ENSG00000273113	ENSG00000273113	RP11-367H1.1
ENSG00000179818.9	-0.192447633	0.934402196	-3.397034011	0.000796461	0.005647109	-2.921016488	ENSG00000179818	ENSG00000179818	PCBP1-AS1
ENSG00000250850.2	0.105447558	0.051442369	3.396115914	0.000799014	0.005662056	-2.924003969	ENSG00000250850	ENSG00000250850	RP11-297B17.3
ENSG00000271533.1	-0.189553026	0.78828247	-3.392644802	0.000808736	0.005726447	-2.935292305	ENSG00000271533	ENSG00000271533	RP3-368A4.6
ENSG00000272485.1	-0.06151719	0.056794596	-3.392550818	0.000809001	0.005726447	-2.935597802	ENSG00000272485	ENSG00000272485	RP11-284J1.1
ENSG00000243832.1	0.027431035	0.014040403	3.392012978	0.000810517	0.005733994	-2.937345919	ENSG00000243832	ENSG00000243832	RP11-202A13.1
ENSG00000257475.2	-0.022433976	0.057223675	-3.390616467	0.000814468	0.00575874	-2.941883758	ENSG00000257475	ENSG00000257475	RP11-983P16.2
ENSG00000249306.1	-0.642579456	0.500487073	-3.388981817	0.000819115	0.005788381	-2.94719325	ENSG00000249306	ENSG00000249306	LINC01411
ENSG00000253327.2	-0.151924609	0.410611632	-3.388724272	0.000819849	0.005790356	-2.948029567	ENSG00000253327	ENSG00000253327	RAD21-AS1
ENSG00000237940.3	-1.889162613	2.071441281	-3.388326996	0.000820983	0.005792538	-2.949319512	ENSG00000237940	ENSG00000237940	AC093642.3
ENSG00000260411.2	-0.007339596	0.013910802	-3.388297166	0.000821069	0.005792538	-2.949416364	ENSG00000260411	ENSG00000260411	RP11-420N3.2
ENSG00000233183.2	-0.009774511	0.015529959	-3.388003515	0.000821908	0.005795247	-2.950369749	ENSG00000233183	ENSG00000233183	RP3-468B3.2
ENSG00000227964.1	-0.014849949	0.028734954	-3.387638225	0.000822953	0.005799403	-2.951555614	ENSG00000227964	ENSG00000227964	LINC01429
ENSG00000228512.2	0.016385898	0.021507148	3.386424983	0.000826433	0.005820705	-2.955493409	ENSG00000228512	ENSG00000228512	RP11-281A20.2
ENSG00000257114.1	0.083016478	0.063720664	3.383940581	0.000833602	0.005867952	-2.963552978	ENSG00000257114	ENSG00000257114	RP11-25I15.3
ENSG00000237531.1	-0.035913997	0.045588106	-3.382920068	0.000836564	0.005883295	-2.966862036	ENSG00000237531	ENSG00000237531	RP11-309M23.1
ENSG00000249592.1	-0.840205902	1.322130594	-3.38287107	0.000836707	0.005883295	-2.96702089	ENSG00000249592	ENSG00000249592	RP11-440L14.1
ENSG00000256139.2	-0.199599587	0.335928878	-3.382300701	0.000838366	0.005891712	-2.968869914	ENSG00000256139	ENSG00000256139	RP11-968O1.5
ENSG00000227945.1	0.013579781	0.022003833	3.382041541	0.000839122	0.005893764	-2.969709966	ENSG00000227945	ENSG00000227945	RP11-103C16.2
ENSG00000256360.1	-0.216987206	0.372308426	-3.381786273	0.000839866	0.005894635	-2.970537345	ENSG00000256360	ENSG00000256360	NA
ENSG00000262881.1	-0.040120634	0.047748961	-3.381681508	0.000840172	0.005894635	-2.970876896	ENSG00000262881	ENSG00000262881	RP11-669E14.4
ENSG00000238033.1	0.003307934	0.002671233	3.381282808	0.000841336	0.005897838	-2.972169022	ENSG00000238033	ENSG00000238033	AC002480.2
ENSG00000244349.1	-0.260552588	0.796528311	-3.381207898	0.000841555	0.005897838	-2.972411777	ENSG00000244349	ENSG00000244349	HCG16
ENSG00000271127.1	0.024811984	0.036836765	3.379713979	0.000845933	0.005925254	-2.977252003	ENSG00000271127	ENSG00000271127	LL22NC03-N64E9.1
ENSG00000255750.1	0.838922826	0.636484942	3.378170445	0.000850478	0.005953814	-2.982250936	ENSG00000255750	ENSG00000255750	RP11-283G6.5
ENSG00000228327.2	-0.2421606	1.050026511	-3.377166183	0.000853448	0.005971318	-2.985502252	ENSG00000228327	ENSG00000228327	RP11-206L10.2
ENSG00000272077.1	-0.14714801	0.647405665	-3.376693438	0.000854849	0.005977835	-2.987032468	ENSG00000272077	ENSG00000272077	RP11-348P10.2
ENSG00000254929.2	-0.188377319	0.774181671	-3.376210326	0.000856283	0.005983202	-2.988596041	ENSG00000254929	ENSG00000254929	RP11-144G6.12
ENSG00000239445.1	0.116625256	0.202413343	3.376118257	0.000856557	0.005983202	-2.988893993	ENSG00000239445	ENSG00000239445	ST3GAL6-AS1
ENSG00000236120.2	0.132176248	0.33225069	3.374954883	0.00086002	0.006004102	-2.992658275	ENSG00000236120	ENSG00000236120	RP11-733O18.1
ENSG00000231294.1	0.006623842	0.007365926	3.374438999	0.00086156	0.006011557	-2.994327122	ENSG00000231294	ENSG00000231294	AC006994.2
ENSG00000234199.2	0.062762673	0.058917193	3.374235605	0.000862168	0.006012503	-2.994985025	ENSG00000234199	ENSG00000234199	LINC01191
ENSG00000229967.1	0.131043207	0.067279457	3.372699605	0.000866772	0.006041299	-2.999952222	ENSG00000229967	ENSG00000229967	RP11-366F6.2
ENSG00000226377.1	-0.082488939	0.262441156	-3.372521849	0.000867307	0.006041714	-3.000526927	ENSG00000226377	ENSG00000226377	AC084809.2
ENSG00000266877.1	-0.015002701	0.03198142	-3.372185015	0.00086832	0.006045464	-3.001615873	ENSG00000266877	ENSG00000266877	RP1-41C23.1
ENSG00000228113.3	-0.106033764	0.124586398	-3.37106808	0.000871688	0.006063188	-3.005226082	ENSG00000228113	ENSG00000228113	AC003991.3
ENSG00000234936.1	0.158327981	0.405568303	3.371024802	0.000871819	0.006063188	-3.005365945	ENSG00000234936	ENSG00000234936	AC010883.5
ENSG00000261716.1	-1.447077698	4.0235294	-3.370452633	0.000873549	0.006067336	-3.007214893	ENSG00000261716	ENSG00000261716	RP11-196G18.22
ENSG00000260447.1	-0.865640055	2.862501967	-3.370435297	0.000873601	0.006067336	-3.00727091	ENSG00000260447	ENSG00000260447	RP11-304L19.2
ENSG00000237886.1	-0.121256725	0.210451471	-3.370283683	0.00087406	0.006067336	-3.007760798	ENSG00000237886	ENSG00000237886	LINC01573
ENSG00000248698.1	-0.156432079	0.137258669	-3.370197299	0.000874322	0.006067336	-3.008039907	ENSG00000248698	ENSG00000248698	LINC01085
ENSG00000226266.2	-0.047598977	0.169623576	-3.369869322	0.000875316	0.006070924	-3.009099555	ENSG00000226266	ENSG00000226266	AC009961.3
ENSG00000259423.1	-0.010056196	0.014777346	-3.364086105	0.000893018	0.006188862	-3.027768885	ENSG00000259423	ENSG00000259423	RP11-265N7.2
ENSG00000227502.2	0.036604867	0.12685437	3.363997132	0.000893293	0.006188862	-3.028055878	ENSG00000227502	ENSG00000227502	LINC01268
ENSG00000242808.3	-0.0471687	0.046082657	-3.362871968	0.000896777	0.006209617	-3.031684641	ENSG00000242808	ENSG00000242808	SOX2-OT
ENSG00000234170.1	-0.012688103	0.009739771	-3.362388566	0.000898277	0.006216626	-3.033243322	ENSG00000234170	ENSG00000234170	RP11-446F3.2
ENSG00000253844.1	0.065324439	0.110699059	3.362038876	0.000899364	0.006220173	-3.034370734	ENSG00000253844	ENSG00000253844	RP11-546K22.1
ENSG00000235703.1	-0.112968604	0.283495441	-3.361909285	0.000899767	0.006220173	-3.034788513	ENSG00000235703	ENSG00000235703	LINC00894
ENSG00000224468.3	-0.050433914	0.123862904	-3.359163951	0.000908347	0.006276076	-3.043635538	ENSG00000224468	ENSG00000224468	RP11-181K3.4
ENSG00000236526.1	-0.030744457	0.083337241	-3.35877286	0.000909575	0.006281154	-3.04489532	ENSG00000236526	ENSG00000236526	RP4-742J24.2
ENSG00000222035.2	-0.035459433	0.048273839	-3.357964935	0.000912118	0.006295297	-3.047497381	ENSG00000222035	ENSG00000222035	AC079354.3
ENSG00000235295.1	0.065182677	0.047150067	3.357149328	0.000914692	0.006309637	-3.05012361	ENSG00000235295	ENSG00000235295	FLJ41941
ENSG00000272588.1	-0.080205346	0.236222651	-3.355665524	0.000919391	0.006338617	-3.054899917	ENSG00000272588	ENSG00000272588	RP11-440L14.4
ENSG00000231889.3	0.079060677	0.263023997	3.353189349	0.000927283	0.006389569	-3.062866345	ENSG00000231889	ENSG00000231889	TRAF3IP2-AS1
ENSG00000270049.1	0.074288019	0.2998336	3.351651446	0.000932217	0.006420088	-3.06781144	ENSG00000270049	ENSG00000270049	RP11-297D21.4
ENSG00000232891.1	0.017819423	0.020476196	3.350960057	0.000934443	0.006430501	-3.070033911	ENSG00000232891	ENSG00000232891	RP11-136K14.1
ENSG00000267209.1	-0.015277032	0.018172289	-3.350868011	0.000934739	0.006430501	-3.070329761	ENSG00000267209	ENSG00000267209	RP11-693L9.2
ENSG00000225334.1	-0.005028912	0.005959542	-3.350494429	0.000935945	0.006435314	-3.071530439	ENSG00000225334	ENSG00000225334	RP11-449J1.1
ENSG00000260523.1	-0.008128211	0.020680295	-3.348043035	0.000943889	0.006486431	-3.079406092	ENSG00000260523	ENSG00000260523	NA
ENSG00000261541.1	-0.004072096	0.006755747	-3.347216914	0.00094658	0.006501415	-3.082059007	ENSG00000261541	ENSG00000261541	RP11-626K17.3
ENSG00000253878.1	-0.15328333	0.46421133	-3.346634004	0.000948483	0.006510973	-3.083930539	ENSG00000253878	ENSG00000253878	RP11-347C18.3
ENSG00000254952.1	0.019892895	0.029203557	3.345620446	0.000951801	0.006530227	-3.087184039	ENSG00000254952	ENSG00000254952	AP001257.1
ENSG00000272824.1	-0.151992761	0.257806391	-3.344477363	0.000955556	0.006552456	-3.090852231	ENSG00000272824	ENSG00000272824	RP6-74O6.6
ENSG00000237576.1	0.01060336	0.009826584	3.344137455	0.000956675	0.006556598	-3.091942789	ENSG00000237576	ENSG00000237576	AC097495.2
ENSG00000254539.1	0.345196079	1.223809059	3.343773704	0.000957874	0.006560134	-3.093109731	ENSG00000254539	ENSG00000254539	RP4-791M13.3
ENSG00000227512.1	0.01342926	0.030750177	3.343668284	0.000958222	0.006560134	-3.093447903	ENSG00000227512	ENSG00000227512	RP11-413M3.4
ENSG00000260285.1	-0.098486375	0.280911862	-3.34278849	0.000961129	0.006576498	-3.096269794	ENSG00000260285	ENSG00000260285	RP11-600F24.7
ENSG00000260572.1	-0.091974665	0.298120432	-3.342011131	0.000963704	0.006590576	-3.098762565	ENSG00000260572	ENSG00000260572	RP11-16N11.2
ENSG00000229672.2	0.008723481	0.007638306	3.341047377	0.000966906	0.006605553	-3.101852317	ENSG00000229672	ENSG00000229672	RP11-184A2.3
ENSG00000226715.1	0.007762776	0.004660688	3.341039478	0.000966932	0.006605553	-3.101877638	ENSG00000226715	ENSG00000226715	RP11-411H5.1
ENSG00000232995.3	-0.116194118	0.391678717	-3.340652888	0.000968219	0.006610797	-3.103116798	ENSG00000232995	ENSG00000232995	RGS5
ENSG00000260796.1	-0.031173488	0.082856086	-3.340468616	0.000968833	0.006611443	-3.103707409	ENSG00000260796	ENSG00000260796	RP11-1348G14.5
ENSG00000236894.2	0.008284612	0.007232296	3.339904102	0.000970717	0.006620747	-3.105516555	ENSG00000236894	ENSG00000236894	RP11-128B16.3
ENSG00000263618.1	-0.532835377	0.491475363	-3.339443655	0.000972256	0.00662769	-3.106991979	ENSG00000263618	ENSG00000263618	RP11-527H14.4
ENSG00000237373.1	-0.010541297	0.014877088	-3.338785709	0.000974458	0.00663915	-3.109099936	ENSG00000237373	ENSG00000237373	BRWD1-IT1
ENSG00000269044.1	-0.569872876	2.590412544	-3.338284149	0.000976141	0.006647054	-3.110706602	ENSG00000269044	ENSG00000269044	CTC-429P9.3
ENSG00000145063.10	-0.264773879	0.191787565	-3.337752396	0.000977927	0.006652942	-3.112409747	ENSG00000145063	ENSG00000145063	AC062028.1
ENSG00000235079.1	-0.032437555	0.088394536	-3.337574428	0.000978526	0.006652942	-3.112979701	ENSG00000235079	ENSG00000235079	ZRANB2-AS1
ENSG00000250889.2	-0.060089631	0.096869177	-3.337560217	0.000978574	0.006652942	-3.113025212	ENSG00000250889	ENSG00000250889	LINC01336
ENSG00000224746.1	-0.166649932	0.285116579	-3.334335354	0.000989481	0.006723502	-3.123348237	ENSG00000224746	ENSG00000224746	AC015987.1
ENSG00000266830.1	0.092397535	0.076201101	3.333772325	0.000991396	0.006732925	-3.125149602	ENSG00000266830	ENSG00000266830	CTD-2008P7.8
ENSG00000230628.1	-0.028583224	0.030219214	-3.330582544	0.001002316	0.006803451	-3.135349801	ENSG00000230628	ENSG00000230628	RP4-781K5.6
ENSG00000261448.1	0.089180666	0.072208858	3.328734744	0.001008692	0.006843084	-3.141254576	ENSG00000261448	ENSG00000261448	CTD-2576D5.4
ENSG00000267551.3	0.007017601	0.016208458	3.328042466	0.001011091	0.006855702	-3.143466026	ENSG00000267551	ENSG00000267551	AC005264.2
ENSG00000237705.1	-0.024665204	0.039671809	-3.327067498	0.001014478	0.006875006	-3.146579808	ENSG00000237705	ENSG00000237705	AC008937.2
ENSG00000266010.1	0.116700201	0.090730369	3.32524759	0.001020829	0.006914363	-3.152389872	ENSG00000266010	ENSG00000266010	GATA6-AS1
ENSG00000234789.1	0.091030248	0.127748013	3.325004667	0.001021679	0.006916443	-3.153165184	ENSG00000234789	ENSG00000234789	RP11-483H20.4
ENSG00000240498.2	0.075402325	0.16663601	3.324723178	0.001022666	0.00691944	-3.154063521	ENSG00000240498	ENSG00000240498	CDKN2B-AS1
ENSG00000254731.1	-0.196966797	0.193285191	-3.323768728	0.001026017	0.006936124	-3.157109009	ENSG00000254731	ENSG00000254731	CTD-2005H7.1
ENSG00000224559.2	-1.266480315	1.661389474	-3.323710511	0.001026222	0.006936124	-3.157294743	ENSG00000224559	ENSG00000224559	LINC01087
ENSG00000224863.1	-0.01049493	0.017971223	-3.322833728	0.00102931	0.006953303	-3.16009166	ENSG00000224863	ENSG00000224863	LINC01398
ENSG00000251635.1	-0.030016081	0.051291577	-3.322220236	0.001031475	0.006961582	-3.162048284	ENSG00000251635	ENSG00000251635	RP11-213G21.2
ENSG00000231073.1	-0.036294807	0.093567318	-3.322176754	0.001031629	0.006961582	-3.162186951	ENSG00000231073	ENSG00000231073	RP11-316M1.3
ENSG00000227533.1	-0.049858574	0.157424362	-3.321768519	0.001033073	0.00696763	-3.163488746	ENSG00000227533	ENSG00000227533	SLC2A1-AS1
ENSG00000228878.3	-0.060421707	0.222485069	-3.321160407	0.001035227	0.006978461	-3.165427646	ENSG00000228878	ENSG00000228878	SEPT7-AS1
ENSG00000231527.1	0.030934728	0.069181995	3.320447138	0.001037759	0.006991826	-3.167701414	ENSG00000231527	ENSG00000231527	RP11-374M1.2
ENSG00000261200.1	-0.002625539	0.004669114	-3.319153801	0.001042365	0.007019141	-3.171823195	ENSG00000261200	ENSG00000261200	RP11-989E6.10
ENSG00000272086.1	0.396217968	1.700400291	3.317847214	0.001047037	0.007042678	-3.175985718	ENSG00000272086	ENSG00000272086	CTD-2186M15.3
ENSG00000254837.1	-0.620466435	2.879949631	-3.317744223	0.001047406	0.007042678	-3.176313761	ENSG00000254837	ENSG00000254837	AP001372.2
ENSG00000272564.1	0.061767133	0.111211423	3.317712431	0.00104752	0.007042678	-3.176415023	ENSG00000272564	ENSG00000272564	RP11-548P2.2
ENSG00000236234.1	0.026875603	0.079779443	3.316789474	0.001050834	0.007061226	-3.179354365	ENSG00000236234	ENSG00000236234	AC091132.1
ENSG00000266236.1	0.042398574	0.168304949	3.315641931	0.001054967	0.007085261	-3.183007906	ENSG00000266236	ENSG00000266236	NARF-IT1
ENSG00000265130.1	-0.019985267	0.022983407	-3.315146038	0.001056758	0.007093546	-3.184586369	ENSG00000265130	ENSG00000265130	NA
ENSG00000236065.2	0.034211927	0.058772555	3.312589516	0.001066036	0.007152053	-3.192720548	ENSG00000236065	ENSG00000236065	RP1-117O3.2
ENSG00000272984.1	0.007249934	0.006364682	3.312134535	0.001067695	0.00715941	-3.194167576	ENSG00000272984	ENSG00000272984	RP11-85E16.1
ENSG00000257470.1	-0.006274157	0.004808561	-3.310652123	0.001073118	0.00719198	-3.198881003	ENSG00000257470	ENSG00000257470	RP11-397H6.1
ENSG00000229964.1	0.045402914	0.026371805	3.31044851	0.001073865	0.007193197	-3.199528254	ENSG00000229964	ENSG00000229964	RP11-135A1.3
ENSG00000227935.1	-0.008022596	0.005088704	-3.310053915	0.001075313	0.007199111	-3.200782499	ENSG00000227935	ENSG00000227935	RP6-102O10.1
ENSG00000248517.1	0.118575312	0.072806005	3.309581202	0.001077051	0.007206954	-3.20228487	ENSG00000248517	ENSG00000248517	RP11-386B13.4
ENSG00000181800.5	0.057503355	0.060082353	3.308107436	0.001082486	0.007239513	-3.206967513	ENSG00000181800	ENSG00000181800	CELF2-AS1
ENSG00000224218.1	-0.025926504	0.041715477	-3.307734341	0.001083865	0.007244935	-3.208152657	ENSG00000224218	ENSG00000224218	RP11-359D14.3
ENSG00000225942.1	0.035816963	0.032486619	3.306841594	0.001087174	0.007263234	-3.210987994	ENSG00000225942	ENSG00000225942	AC093326.2
ENSG00000245849.2	-0.611453997	2.08799741	-3.306518689	0.001088373	0.007267429	-3.212013355	ENSG00000245849	ENSG00000245849	RAD51-AS1
ENSG00000272574.1	-0.157977994	0.434034032	-3.306162617	0.001089696	0.007272452	-3.213143934	ENSG00000272574	ENSG00000272574	RP11-359K18.4
ENSG00000259757.1	-0.263607658	0.210083257	-3.305015197	0.001093972	0.007297157	-3.216786391	ENSG00000259757	ENSG00000259757	RP11-129I19.2
ENSG00000232892.1	-0.002511405	0.002831398	-3.304852126	0.00109458	0.007297394	-3.217303963	ENSG00000232892	ENSG00000232892	RP11-267N12.1
ENSG00000257517.1	-0.009401924	0.009273065	-3.303480714	0.001099713	0.007327775	-3.221655766	ENSG00000257517	ENSG00000257517	RP4-601P9.1
ENSG00000234393.1	0.022379502	0.064473837	3.301337016	0.001107782	0.007377674	-3.228454903	ENSG00000234393	ENSG00000234393	RP11-211N11.5
ENSG00000272988.1	0.007485015	0.007235779	3.301107196	0.00110865	0.007379595	-3.22918358	ENSG00000272988	ENSG00000272988	RP11-150D20.5
ENSG00000248694.1	-0.014391807	0.008040625	-3.300929602	0.001109321	0.007380204	-3.229746636	ENSG00000248694	ENSG00000248694	RP11-18D7.2
ENSG00000235628.1	-0.003966765	0.002496537	-3.300613722	0.001110516	0.007384295	-3.230748054	ENSG00000235628	ENSG00000235628	TNR-IT1
ENSG00000217576.7	-0.312549023	1.165686132	-3.297575142	0.001122073	0.007456008	-3.240376641	ENSG00000217576	ENSG00000217576	RP11-248G5.8
ENSG00000271771.1	-0.010044141	0.015982108	-3.297470659	0.001122473	0.007456008	-3.240707579	ENSG00000271771	ENSG00000271771	RP11-1250I15.3
ENSG00000258171.1	-0.041726932	0.060257302	-3.294624779	0.001133402	0.007524159	-3.249717932	ENSG00000258171	ENSG00000258171	RP11-511B23.3
ENSG00000247765.1	-0.207626238	0.214964944	-3.29449185	0.001133915	0.007524159	-3.250138624	ENSG00000247765	ENSG00000247765	RP11-32B5.7
ENSG00000263787.1	0.020383661	0.029474419	3.292941427	0.001139913	0.00756002	-3.255044252	ENSG00000263787	ENSG00000263787	RP11-456D7.1
ENSG00000257284.1	0.002539919	0.00177932	3.292640187	0.001141082	0.00756383	-3.255997148	ENSG00000257284	ENSG00000257284	RP11-190J23.1
ENSG00000263709.1	0.01518275	0.015060933	3.290503931	0.001149403	0.007615022	-3.26275236	ENSG00000263709	ENSG00000263709	RP11-321A17.4
ENSG00000261462.1	-0.011161244	0.014201004	-3.290094607	0.001151004	0.00762166	-3.264046257	ENSG00000261462	ENSG00000261462	CTA-254O6.1
ENSG00000253973.2	-0.179264832	0.125333115	-3.28970925	0.001152513	0.007627683	-3.265264258	ENSG00000253973	ENSG00000253973	RP11-467K18.2
ENSG00000225285.1	-0.394179037	0.878058451	-3.288100101	0.001158834	0.007665531	-3.270348897	ENSG00000225285	ENSG00000225285	RP4-758J18.10
ENSG00000237188.3	-0.185942243	0.795253795	-3.286823265	0.001163873	0.007694861	-3.274381863	ENSG00000237188	ENSG00000237188	RP11-337C18.8
ENSG00000272993.1	-1.916306955	6.105407365	-3.286564805	0.001164895	0.007697622	-3.275198052	ENSG00000272993	ENSG00000272993	RP11-196G18.24
ENSG00000271973.1	-0.067475991	0.226774634	-3.286120382	0.001166655	0.007705251	-3.276601353	ENSG00000271973	ENSG00000271973	RP11-572O6.1
ENSG00000227409.1	-0.046234821	0.092862514	-3.28448966	0.001173134	0.007744024	-3.281749002	ENSG00000227409	ENSG00000227409	ZMYM4-AS1
ENSG00000258904.1	-0.033471844	0.10351387	-3.280491799	0.00118916	0.007845742	-3.29435904	ENSG00000258904	ENSG00000258904	RP11-638I2.2
ENSG00000254035.1	0.122099284	0.210258501	3.279375639	0.00119367	0.0078677	-3.297877117	ENSG00000254035	ENSG00000254035	RP11-281O15.4
ENSG00000224932.1	-0.003723757	0.0037883	-3.279362279	0.001193724	0.0078677	-3.297919221	ENSG00000224932	ENSG00000224932	AC107399.2
ENSG00000272023.1	-0.017729532	0.035733893	-3.278171936	0.001198552	0.007895432	-3.3016699	ENSG00000272023	ENSG00000272023	CTC-350I8.1
ENSG00000259450.1	-0.167663339	0.201216447	-3.277801168	0.00120006	0.007901273	-3.30283791	ENSG00000259450	ENSG00000259450	RP11-265N7.1
ENSG00000258301.2	-0.313087413	1.911484276	-3.276785735	0.001204197	0.007924416	-3.306036145	ENSG00000258301	ENSG00000258301	RP11-488C13.5
ENSG00000249807.1	-0.004173645	0.004479445	-3.276093089	0.001207027	0.007938934	-3.308217202	ENSG00000249807	ENSG00000249807	CTD-2199O4.1
ENSG00000272330.1	0.094023895	0.306794586	3.275224721	0.001210584	0.007958214	-3.310950989	ENSG00000272330	ENSG00000272330	AC002044.4
ENSG00000268895.1	-0.556430638	2.029961408	-3.273920003	0.001215946	0.007989338	-3.315057242	ENSG00000268895	ENSG00000268895	A1BG-AS1
ENSG00000262877.3	-0.567325728	0.800976345	-3.272794203	0.001220591	0.008015717	-3.318599198	ENSG00000262877	ENSG00000262877	RP11-1055B8.4
ENSG00000257058.1	-0.029008667	0.067812207	-3.27116574	0.001227338	0.008055872	-3.323720638	ENSG00000257058	ENSG00000257058	RP11-864I4.4
ENSG00000250882.1	-0.013301695	0.017994094	-3.269710846	0.001233396	0.00809146	-3.328294242	ENSG00000250882	ENSG00000250882	CTC-459M5.1
ENSG00000243967.3	-0.282217754	0.222321447	-3.267566528	0.001242375	0.008146165	-3.335031723	ENSG00000243967	ENSG00000243967	NBPF5P
ENSG00000224644.1	-0.01019972	0.013905842	-3.261905821	0.001266371	0.008299227	-3.352798314	ENSG00000224644	ENSG00000224644	RP11-16L21.7
ENSG00000272960.1	-0.547209544	2.90986545	-3.261439894	0.001268365	0.008308018	-3.354259407	ENSG00000272960	ENSG00000272960	NA
ENSG00000170590.4	-0.015694265	0.033082594	-3.258994924	0.001278877	0.00837063	-3.361923422	ENSG00000170590	ENSG00000170590	LINC00266-3
ENSG00000224397.1	0.159550962	0.142577952	3.258910999	0.001279239	0.00837063	-3.362186399	ENSG00000224397	ENSG00000224397	LINC01272
ENSG00000260261.1	-0.123725494	0.452486725	-3.258680896	0.001280233	0.008372828	-3.362907394	ENSG00000260261	ENSG00000260261	RP11-480A16.1
ENSG00000230533.1	0.189068963	0.157561288	3.257316402	0.00128614	0.008406191	-3.367181876	ENSG00000230533	ENSG00000230533	RP11-95M15.1
ENSG00000254967.2	-0.246778606	0.378106529	-3.257197798	0.001286655	0.008406191	-3.367553344	ENSG00000254967	ENSG00000254967	RP11-680F20.6
ENSG00000261754.2	-0.257006536	0.496755534	-3.256672176	0.001288938	0.008416787	-3.369199442	ENSG00000261754	ENSG00000261754	CTC-523E23.1
ENSG00000228791.3	-0.018159464	0.058658105	-3.255902489	0.001292289	0.008434337	-3.371609441	ENSG00000228791	ENSG00000228791	THRB-AS1
ENSG00000270100.1	0.115818042	0.169242579	3.254695016	0.001297561	0.008464406	-3.375389161	ENSG00000270100	ENSG00000270100	RP11-130L8.1
ENSG00000257986.1	-0.755755669	0.51856534	-3.254409344	0.001298811	0.008468221	-3.376283204	ENSG00000257986	ENSG00000257986	RP11-314P15.2
ENSG00000250829.2	0.014939868	0.013810901	3.254179798	0.001299816	0.008470437	-3.377001544	ENSG00000250829	ENSG00000250829	RP11-11N5.1
ENSG00000224100.1	-0.016495715	0.031616857	-3.253609636	0.001302317	0.008482388	-3.378785601	ENSG00000224100	ENSG00000224100	AP001630.5
ENSG00000231980.1	-0.006670432	0.005345408	-3.252943597	0.001305243	0.008497101	-3.3808693	ENSG00000231980	ENSG00000231980	AC011899.10
ENSG00000224565.1	0.032226598	0.031068061	3.250970433	0.001313949	0.008549403	-3.387040031	ENSG00000224565	ENSG00000224565	RP1-148H17.1
ENSG00000234445.1	-0.007293677	0.007370323	-3.250724869	0.001315037	0.008552105	-3.387807752	ENSG00000234445	ENSG00000234445	FGF14-AS1
ENSG00000267347.1	-0.016957734	0.039882845	-3.249110078	0.001322207	0.008594344	-3.392854833	ENSG00000267347	ENSG00000267347	NA
ENSG00000248397.1	-0.018942217	0.015083516	-3.248916784	0.001323068	0.008595549	-3.393458825	ENSG00000248397	ENSG00000248397	LINC00498
ENSG00000251562.3	-1.863651609	15.17848125	-3.246766401	0.001332678	0.00865357	-3.400175983	ENSG00000251562	ENSG00000251562	MALAT1
ENSG00000260496.2	0.01618268	0.018246271	3.245905225	0.001336545	0.008674254	-3.402864899	ENSG00000260496	ENSG00000260496	RP11-161M6.3
ENSG00000256499.1	0.011620642	0.008145872	3.245684597	0.001337538	0.00867627	-3.403553678	ENSG00000256499	ENSG00000256499	CTC-465D4.1
ENSG00000266926.1	-0.042985591	0.148541859	-3.243819274	0.001345955	0.008726425	-3.409375314	ENSG00000266926	ENSG00000266926	NA
ENSG00000228939.1	0.010924833	0.015095804	3.240326849	0.001361848	0.008824967	-3.420266853	ENSG00000228939	ENSG00000228939	AKT3-IT1
ENSG00000246982.2	-0.112254498	0.28807166	-3.239306436	0.001366524	0.008850763	-3.423447101	ENSG00000246982	ENSG00000246982	RP1-179N16.6
ENSG00000267662.1	-0.01121715	0.021500887	-3.23846343	0.001370398	0.008870537	-3.426073748	ENSG00000267662	ENSG00000267662	AC007796.1
ENSG00000262147.1	0.400903658	0.829493382	3.23825357	0.001371364	0.008870537	-3.426727533	ENSG00000262147	ENSG00000262147	RP13-638C3.3
ENSG00000271199.1	-0.025481037	0.05790585	-3.238107752	0.001372036	0.008870537	-3.427181782	ENSG00000271199	ENSG00000271199	RP13-216E22.5
ENSG00000237036.4	0.02097376	0.073680186	3.238036397	0.001372365	0.008870537	-3.42740406	ENSG00000237036	ENSG00000237036	ZEB1-AS1
ENSG00000235887.2	-0.012130122	0.01762233	-3.236589024	0.00137905	0.00890922	-3.431911789	ENSG00000235887	ENSG00000235887	RP11-763B22.6
ENSG00000239467.1	-0.062449739	0.092162162	-3.236179341	0.001380947	0.008916953	-3.433187376	ENSG00000239467	ENSG00000239467	AC007405.6
ENSG00000229645.4	0.559569122	1.425696565	3.235206528	0.001385463	0.008940735	-3.436215736	ENSG00000229645	ENSG00000229645	NA
ENSG00000224281.4	-0.145414788	0.557069996	-3.234979866	0.001386517	0.008940735	-3.436921213	ENSG00000224281	ENSG00000224281	SLC25A5-AS1
ENSG00000242540.2	0.05386637	0.061350824	3.234932418	0.001386738	0.008940735	-3.437068886	ENSG00000242540	ENSG00000242540	AC010729.1
ENSG00000260252.1	0.044464762	0.136867232	3.234757364	0.001387553	0.008941459	-3.437613697	ENSG00000260252	ENSG00000260252	RP11-384M15.3
ENSG00000228639.2	1.905753784	2.060228758	3.232456217	0.001398304	0.00900345	-3.444772916	ENSG00000228639	ENSG00000228639	AC005152.3
ENSG00000231868.1	-0.172447209	0.300606627	-3.232395776	0.001398587	0.00900345	-3.444960892	ENSG00000231868	ENSG00000231868	RP1-202O8.2
ENSG00000259242.2	0.007075911	0.008647326	3.231974176	0.001400566	0.009011329	-3.446272025	ENSG00000259242	ENSG00000259242	AC002306.1
ENSG00000204272.6	-1.947963182	13.4028325	-3.231833354	0.001401227	0.009011329	-3.446709933	ENSG00000204272	ENSG00000204272	LINC01420
ENSG00000230098.1	-0.054019222	0.07020284	-3.230709241	0.001406518	0.009040783	-3.450204902	ENSG00000230098	ENSG00000230098	TCERG1L-AS1
ENSG00000259420.1	-0.128958708	0.243621985	-3.229467813	0.001412382	0.009070233	-3.454063317	ENSG00000259420	ENSG00000259420	RP11-307C19.2
ENSG00000272709.1	-0.351297575	0.762471159	-3.229437586	0.001412525	0.009070233	-3.454157246	ENSG00000272709	ENSG00000272709	NA
ENSG00000235706.3	-0.17395543	0.625100048	-3.227288882	0.001422729	0.00913115	-3.460832249	ENSG00000235706	ENSG00000235706	DICER1-AS1
ENSG00000258168.1	0.006598292	0.012275626	3.226894663	0.001424608	0.009138604	-3.462056456	ENSG00000258168	ENSG00000258168	RP11-588H23.3
ENSG00000231476.1	-0.256589985	0.1777126	-3.226442646	0.001426766	0.009147836	-3.463459984	ENSG00000231476	ENSG00000231476	AC074389.5
ENSG00000260352.1	0.050892491	0.17273308	3.22444995	0.001436316	0.009204426	-3.469645209	ENSG00000260352	ENSG00000260352	CTD-2288F12.1
ENSG00000229160.1	0.054153517	0.072758305	3.222950979	0.001443538	0.009246054	-3.474295629	ENSG00000229160	ENSG00000229160	AC009229.6
ENSG00000237410.1	-0.014040753	0.028403621	-3.222749037	0.001444514	0.009247649	-3.474921985	ENSG00000237410	ENSG00000237410	AP001092.4
ENSG00000260310.1	-0.055331515	0.098047707	-3.222453376	0.001445943	0.009252146	-3.475838959	ENSG00000260310	ENSG00000260310	RP11-27M24.2
ENSG00000231246.1	0.024816366	0.043355936	3.221965299	0.001448306	0.009262607	-3.47735253	ENSG00000231246	ENSG00000231246	RP5-965F6.2
ENSG00000224715.1	-0.035263571	0.030129953	-3.221340765	0.001451334	0.009277312	-3.47928896	ENSG00000224715	ENSG00000224715	CITF22-49D8.1
ENSG00000205041.1	-0.050779642	0.121112174	-3.220271575	0.001456532	0.009305866	-3.482603289	ENSG00000205041	ENSG00000205041	CTC-425O23.2
ENSG00000248125.1	-0.003258431	0.003970261	-3.219833401	0.001458667	0.009314832	-3.483961274	ENSG00000248125	ENSG00000248125	CTB-73N10.1
ENSG00000259528.1	-0.010660865	0.013691656	-3.218056712	0.001467355	0.009365612	-3.489465827	ENSG00000259528	ENSG00000259528	RP11-272D12.2
ENSG00000262678.1	-0.187272281	0.431627721	-3.217411561	0.001470522	0.009381118	-3.491463947	ENSG00000262678	ENSG00000262678	RP5-1050D4.4
ENSG00000254821.1	-0.007357077	0.010797543	-3.215567671	0.001479607	0.009434347	-3.497172702	ENSG00000254821	ENSG00000254821	RP3-400B16.4
ENSG00000266918.1	-0.113754106	0.358669111	-3.215320725	0.001480828	0.009434876	-3.497937029	ENSG00000266918	ENSG00000266918	RP11-798G7.8
ENSG00000253347.1	-0.031330728	0.069355605	-3.215250995	0.001481172	0.009434876	-3.498152843	ENSG00000253347	ENSG00000253347	CTD-2026D20.2
[truncated: 10,729 more rows]
