# Supplementary material for: Immune-related 3-lncRNA signature with prognostic connotation in a multi-cancer setting
Source: J Transl Med. 2022 Sep 30;20:442. doi: 10.1186/s12967-022-03654-7 (PMC9523969; doi:10.1186/s12967-022-03654-7)
Supplement: Supplementary file 3 — Additional file 3: Propagation walkscores of 127 proxy protein-coding genes in the TCGA-BRCA cohort. [file 12967_2022_3654_MOESM3_ESM.csv]

Propagation walkscores of 127 proxy protein-coding genes in the TCGA-BRCA cohort.
HGNC.symbol	Ensembl.Gene.ID	WalkRes
MT-ATP8	ENSG00000228253	0.02182263
CLCA2	ENSG00000137975	0.014039733
COG7	ENSG00000168434	0.013748953
MUCL1	ENSG00000172551	0.0136104
TGOLN2	ENSG00000152291	0.013364923
HDAC10	ENSG00000100429	0.013335535
ST8SIA3	ENSG00000177511	0.013308623
RNASEK	ENSG00000219200	0.013155182
RAB1B	ENSG00000174903	0.012863176
CRLF3	ENSG00000176390	0.012497577
UBA52	ENSG00000221983	0.012333181
DPEP1	ENSG00000015413	0.012309273
KDELR1	ENSG00000105438	0.012084593
ZNF101	ENSG00000181896	0.011983891
TRMT112	ENSG00000173113	0.011940932
WDR83OS	ENSG00000105583	0.011865477
RFX4	ENSG00000111783	0.01178762
ANGEL1	ENSG00000013523	0.011687269
PRRT2	ENSG00000167371	0.011672593
COA5	ENSG00000183513	0.011607601
TRIM22	ENSG00000132274	0.01159884
RAB6B	ENSG00000154917	0.0115763
HNRNPH2	ENSG00000126945	0.01155454
JAGN1	ENSG00000171135	0.011516136
TIGIT	ENSG00000181847	0.011445224
MT-CYB	ENSG00000198727	0.011407656
HBG1	ENSG00000213934	0.011395753
COQ10B	ENSG00000115520	0.011394056
SPTSSB	ENSG00000196542	0.011356299
CSNK2A2	ENSG00000070770	0.011340578
ZC3H12D	ENSG00000178199	0.0112579
PROM2	ENSG00000155066	0.011239336
CSK	ENSG00000103653	0.011199558
CYGB	ENSG00000161544	0.011152362
AMIGO2	ENSG00000139211	0.011124215
MTRNR2L8	ENSG00000255823	0.011096954
RSF1	ENSG00000048649	0.011064315
MAGEA6	ENSG00000197172	0.010991609
PLEKHH1	ENSG00000054690	0.010985772
TIA1	ENSG00000116001	0.010979393
TRIM72	ENSG00000177238	0.010975152
SCRN1	ENSG00000136193	0.010944734
FSIP1	ENSG00000150667	0.01091882
MT-ATP6	ENSG00000198899	0.010899776
CSF3R	ENSG00000119535	0.010888759
SEPHS2	ENSG00000179918	0.010883356
VAPA	ENSG00000101558	0.010818829
POLR2L	ENSG00000177700	0.010813458
UTS2	ENSG00000049247	0.010744132
MAGI2	ENSG00000187391	0.010730308
NPIPB4	ENSG00000185864	0.010728908
MT-ND2	ENSG00000198763	0.010728455
MSH5	ENSG00000227314	0.010692096
MSH5	ENSG00000235222	0.010692096
MSH5	ENSG00000235569	0.010692096
MSH5	ENSG00000233345	0.010692096
MSH5	ENSG00000230293	0.010692096
MSH5	ENSG00000237333	0.010692096
MSH5	ENSG00000230961	0.010692096
MSH5	ENSG00000204410	0.010692096
P2RY6	ENSG00000171631	0.010635592
SUSD3	ENSG00000157303	0.010634802
NLRP1	ENSG00000091592	0.010633546
LRRC36	ENSG00000159708	0.010596709
SLC39A3	ENSG00000141873	0.010563573
SLC17A9	ENSG00000101194	0.010534762
IFITM3	ENSG00000142089	0.010512992
CHTF8	ENSG00000168802	0.010511125
MT-ND1	ENSG00000198888	0.010479321
ABLIM2	ENSG00000163995	0.010453615
PRSS23	ENSG00000150687	0.010448677
CLEC2D	ENSG00000069493	0.010426629
B3GAT1	ENSG00000109956	0.010407815
PIGR	ENSG00000162896	0.010407706
NDUFB4	ENSG00000065518	0.010396784
POMP	ENSG00000132963	0.010396218
NEFL	ENSG00000277586	0.010380643
EIF6	ENSG00000242372	0.010365135
GPR85	ENSG00000164604	0.010349089
COLEC12	ENSG00000158270	0.01034716
SERPINA3	ENSG00000196136	0.010345863
EFCAB13	ENSG00000178852	0.010316941
ANKRD36C	ENSG00000174501	0.010316613
PLEKHA6	ENSG00000143850	0.010307457
C6orf48	ENSG00000204387	0.010292187
C6orf48	ENSG00000226710	0.010292187
C6orf48	ENSG00000229300	0.010292187
C6orf48	ENSG00000206380	0.010292187
C6orf48	ENSG00000234728	0.010292187
CLEC9A	ENSG00000197992	0.010272226
CNTD2	ENSG00000105219	0.010272226
CYP4F8	ENSG00000186526	0.010272226
DEFB124	ENSG00000180383	0.010272226
DEFB128	ENSG00000185982	0.010272226
NME9	ENSG00000181322	0.010272226
PADI4	ENSG00000159339	0.010272226
PADI4	ENSG00000280908	0.010272226
PLK5	ENSG00000185988	0.010272226
REP15	ENSG00000174236	0.010272226
SPINK6	ENSG00000178172	0.010272226
ZNF728	ENSG00000269067	0.010272226
WBSCR28	ENSG00000175877	0.010265014
MUC15	ENSG00000169550	0.010259027
TDRD9	ENSG00000156414	0.010249239
CDCA7L	ENSG00000164649	0.010246835
PNISR	ENSG00000132424	0.01023187
PPP5D1	ENSG00000230510	0.010156668
CD96	ENSG00000153283	0.010152055
CLDN9	ENSG00000213937	0.010147914
PPEF2	ENSG00000156194	0.01013121
GABRP	ENSG00000094755	0.010130263
RMDN2	ENSG00000115841	0.010126969
PUM2	ENSG00000055917	0.010120604
IQCE	ENSG00000106012	0.010104358
FBXO24	ENSG00000106336	0.010103543
EFCAB10	ENSG00000185055	0.010087616
SLC4A9	ENSG00000113073	0.010083349
CABYR	ENSG00000154040	0.010070169
MPV17L	ENSG00000275543	0.010064096
MPV17L	ENSG00000156968	0.010064096
PRR30	ENSG00000186143	0.010063447
MAPRE3	ENSG00000084764	0.010061045
FAM132B	ENSG00000178752	0.01005431
KCNN3	ENSG00000143603	0.010052436
JSRP1	ENSG00000167476	0.010050934
FBN3	ENSG00000142449	0.010049539
ZMYND15	ENSG00000141497	0.010049066
ADTRP	ENSG00000111863	0.010041797
IGSF10	ENSG00000152580	0.010039255
SYS1-DBNDD2	ENSG00000254806	0.010038447
TWIST2	ENSG00000233608	0.010036559
SLFN13	ENSG00000154760	0.010034304
ZDHHC11	ENSG00000188818	0.010034172
COX4I1	ENSG00000131143	0.010033355
FDCSP	ENSG00000181617	0.010028643
GSTO2	ENSG00000065621	0.010022797
PASK	ENSG00000115687	0.010019941
SEMA3D	ENSG00000153993	0.010017676
HNF4A	ENSG00000101076	0.010015333
RAB18	ENSG00000099246	0.01000892
