# Supplementary material for: Immune-related 3-lncRNA signature with prognostic connotation in a multi-cancer setting
Source: J Transl Med. 2022 Sep 30;20:442. doi: 10.1186/s12967-022-03654-7 (PMC9523969; doi:10.1186/s12967-022-03654-7)
Supplement: Supplementary file 4 — Additional file 4: Canonical pathways, diseases and functions associated with the 127 proxy protein-coding genes. [file 12967_2022_3654_MOESM4_ESM.csv]

Canonical pathways, diseases and functions associated with the 127 proxy protein-coding genes.
canonical pathways
pathway	source	external_id	p-value	q-value	Molecules
Electron Transport Chain (OXPHOS system in mitochondria)	Wikipathways	WP111	3.01E-06	0.00049715	MT-ND1; MT-ND2; MT-CYB; NDUFB4; COX4I1; MT-ATP8; MT-ATP6
Respiratory electron transport, ATP synthesis by chemiosmotic coupling, and heat production by uncoupling proteins.	Reactome	R-HSA-163200	5.59E-06	0.00049715	MT-ND1; MT-ND2; MT-CYB; NDUFB4; COX4I1; MT-ATP8; MT-ATP6
Oxidative phosphorylation - Homo sapiens (human)	KEGG	path:hsa00190	1.63E-05	0.0009681	MT-ND1; MT-ND2; MT-CYB; NDUFB4; COX4I1; MT-ATP8; MT-ATP6
The citric acid (TCA) cycle and respiratory electron transport	Reactome	R-HSA-1428517	5.80E-05	0.002580635	MT-ND1; MT-ND2; MT-CYB; NDUFB4; COX4I1; MT-ATP8; MT-ATP6
Thermogenesis - Homo sapiens (human)	KEGG	path:hsa04714	8.32E-05	0.002963267	MT-ND1; MT-ND2; MT-CYB; NDUFB4; COA5; COX4I1; MT-ATP8; MT-ATP6
Parkinson disease - Homo sapiens (human)	KEGG	path:hsa05012	1.36E-04	0.004033625	MT-ND1; MT-ND2; MT-CYB; NDUFB4; COX4I1; UBA52; MT-ATP8; MT-ATP6
Respiratory electron transport	Reactome	R-HSA-611105	2.08E-04	0.005041257	MT-CYB; MT-ND1; COX4I1; NDUFB4; MT-ND2
Diabetic cardiomyopathy - Homo sapiens (human)	KEGG	path:hsa05415	2.37E-04	0.005041257	MT-ND1; MT-ND2; MT-CYB; NDUFB4; COX4I1; MT-ATP8; MT-ATP6
Prion disease - Homo sapiens (human)	KEGG	path:hsa05020	2.55E-04	0.005041257	MT-ND1; MT-ND2; MT-CYB; NDUFB4; COX4I1; MT-ATP8; MT-ATP6; CSNK2A2
Oxidative phosphorylation	Wikipathways	WP623	5.17E-04	0.008839864	MT-ND1; MT-ND2; NDUFB4; MT-ATP6
Huntington disease - Homo sapiens (human)	KEGG	path:hsa05016	5.46E-04	0.008839864	MT-ND1; MT-ND2; MT-CYB; NDUFB4; COX4I1; MT-ATP8; POLR2L; MT-ATP6
Pathways of neurodegeneration - multiple diseases - Homo sapiens (human)	KEGG	path:hsa05022	6.07E-04	0.009004231	MT-ND1; MT-ND2; MT-CYB; NEFL; NDUFB4; COX4I1; UBA52; MT-ATP8; MT-ATP6; CSNK2A2
Intra-Golgi and retrograde Golgi-to-ER traffic	Reactome	R-HSA-6811442	9.52E-04	0.013032775	RAB1B; COG7; RAB6B; TGOLN2; RAB18; KDELR1
Amyotrophic lateral sclerosis - Homo sapiens (human)	KEGG	path:hsa05014	1.67E-03	0.021267544	MT-ND1; MT-ND2; MT-CYB; NEFL; NDUFB4; COX4I1; MT-ATP8; MT-ATP6
Alzheimer disease - Homo sapiens (human)	KEGG	path:hsa05010	1.82E-03	0.02162602	MT-ND1; MT-ND2; MT-CYB; NDUFB4; COX4I1; MT-ATP8; MT-ATP6; CSNK2A2
Retrograde transport at the Trans-Golgi-Network	Reactome	R-HSA-6811440	3.30E-03	0.036703704	TGOLN2; COG7; RAB6B
Complex I biogenesis	Reactome	R-HSA-6799198	5.06E-03	0.048974073	MT-ND1; MT-ND2; NDUFB4
Formation of ATP by chemiosmotic coupling	Reactome	R-HSA-163210	5.29E-03	0.048974073	MT-ATP6; MT-ATP8
Cristae formation	Reactome	R-HSA-8949613	5.29E-03	0.048974073	MT-ATP6; MT-ATP8
Golgi-to-ER retrograde transport	Reactome	R-HSA-8856688	5.50E-03	0.048974073	RAB18; RAB1B; KDELR1; RAB6B
Synthesis of Leukotrienes (LT) and Eoxins (EX)	Reactome	R-HSA-2142691	7.17E-03	0.059018638	CYP4F8; DPEP1
RAB geranylgeranylation	Reactome	R-HSA-8873719	7.29E-03	0.059018638	RAB18; RAB1B; RAB6B
Diseases and function
Category			p-value		Molecules
Cardiovascular Disease			7.63E-07-4.15E-02		CD96,COA5,CSF3R,IFITM3,KCNN3,MT-ATP6,MT-ATP8,MT-CYB,SERPINA3,TIGIT,TRMT112
Organismal Injury and Abnormalities			7.63E-07-4.96E-02		ABLIM2,ADTRP,AMIGO2,ANGEL1,ANKRD36C,B3GAT1,CABYR,CD96,CDCA7L,CHTF8,CLCA2,CLDN9,CLEC2D,CLEC9A,COA5,COG7,COLEC12,COX4I1,CRLF3,CSF3R,CSK,CSNK2A2,CYP4F8,DEFB128,DPEP1,EFCAB13,EIF6,FBN3,FBXO24,FSIP1,GABRP,GPR85,GSTO2,HBG1,HDAC10,HNF4A,HNRNPH2,IFITM3,IGSF10,IQCE,JAGN1,JSRP1,KCNN3,KDELR1,LRRC36,MAGEA3/MAGEA6,MAGI2,MAPRE3,MSH5,MT-ATP6,MT-ATP8,MT-CYB,MT-ND1,MT-ND2,MUC15,MUCL1,NDUFB4,NEFL,NLRP1,NPIPB5 (inc…
Skeletal and Muscular Disorders			7.63E-07-2.48E-02		CD96,COA5,COX4I1,CSF3R,CSK,DPEP1,GABRP,IQCE,KCNN3,MSH5,MT-ATP6,MT-ATP8,MT-CYB,MT-ND1,MT-ND2,NDUFB4,NEFL,NLRP1,PADI4,POLR2L,RAB1B,RFX4,SERPINA3,ST8SIA3,TIA1,TIGIT,TRIM22,ZNF728
Developmental Disorder			1.44E-06-4.58E-02		ABLIM2,CD96,CDCA7L,CLDN9,COG7,COLEC12,COX4I1,CSF3R,GABRP,GPR85,HNF4A,HNRNPH2,IFITM3,IQCE,JAGN1,KCNN3,MT-ATP6,MT-CYB,MT-ND1,MT-ND2,NEFL,NLRP1,RAB18,RAB6B,TIA1,TRIM22,TWIST2,ZMYND15
Hereditary Disorder			1.44E-06-4.84E-02		CD96,CDCA7L,CLDN9,COA5,COG7,COLEC12,COX4I1,CSF3R,GABRP,HBG1,HNF4A,HNRNPH2,JAGN1,KCNN3,MAGI2,MSH5,MT-ATP6,MT-ATP8,MT-CYB,MT-ND1,MT-ND2,NDUFB4,NEFL,NLRP1,POMP,PRRT2,RAB18,RFX4,SERPINA3,SLC17A9,ST8SIA3,TDRD9,TIA1,TRIM22,TWIST2,ZMYND15
Metabolic Disease			1.44E-06-4.02E-02		CLDN9,COA5,COG7,COLEC12,COX4I1,HNF4A,MT-ATP6,MT-ATP8,MT-CYB,MT-ND1,MT-ND2,SERPINA3,TRIM22,TWIST2
Neurological Disease			1.44E-06-4.84E-02		ABLIM2,ANKRD36C,CD96,CDCA7L,CLDN9,CLEC2D,COA5,COX4I1,CSF3R,GABRP,GPR85,HNF4A,HNRNPH2,IFITM3,KCNN3,MAGI2,MT-ATP6,MT-ATP8,MT-CYB,MT-ND1,MT-ND2,NDUFB4,NEFL,PASK,PRRT2,RAB18,RAB6B,RFX4,SERPINA3,ST8SIA3,TIA1,TRIM22
Ophthalmic Disease			1.44E-06-2.32E-02		MT-ATP6,MT-CYB,MT-ND1,MT-ND2,NLRP1,RAB18,TWIST2
Endocrine System Disorders			1.01E-04-4.02E-02		CLDN9,CSF3R,FBN3,HNF4A,IGSF10,KCNN3,MSH5,MT-CYB,MT-ND1,MT-ND2,P2RY6,PADI4,SERPINA3,ZMYND15
Psychological Disorders			3.41E-04-4.53E-02		ABLIM2,COX4I1,GABRP,GPR85,HNF4A,IFITM3,KCNN3,MT-ATP6,MT-ATP8,MT-CYB,MT-ND1,MT-ND2,NDUFB4,NEFL,PRRT2,RAB6B,RFX4,SERPINA3,ST8SIA3,TIA1
Hematological Disease			5.01E-04-4.96E-02		B3GAT1,CSF3R,CSK,DPEP1,GABRP,HBG1,HDAC10,HNF4A,IFITM3,JAGN1,KCNN3,MAGI2,MT-ATP6,MT-ATP8,MT-CYB,MT-ND1,MT-ND2,PIGR,PPEF2,SEMA3D,SERPINA3,SLC17A9,TIA1,TIGIT,TRIM72,TRMT112,TWIST2
Immunological Disease			5.01E-04-4.96E-02		B3GAT1,CLEC2D,CSF3R,CSK,DPEP1,GABRP,HDAC10,JAGN1,MAGI2,MSH5,MT-ATP6,MT-ATP8,MT-CYB,MT-ND1,MT-ND2,NLRP1,PADI4,PIGR,POLR2L,POMP,PPEF2,RAB1B,SEMA3D,SERPINA3,SLC17A9,SNHG32,TIA1,TIGIT,TRIM22,TRIM72,TWIST2,ZNF728
Infectious Diseases			6.98E-04-4.58E-02		DPEP1,GABRP,HBG1,HDAC10,IFITM3,MT-CYB,PADI4,SNHG32,UBA52
Inflammatory Disease			6.98E-04-3.59E-02		CSF3R,CSK,DPEP1,GABRP,KCNN3,MSH5,MT-ATP6,MT-ATP8,MT-CYB,MT-ND1,MT-ND2,NLRP1,PADI4,POLR2L,POMP,RAB1B,TIGIT,TRIM22,ZNF728
Inflammatory Response			6.98E-04-4.02E-02		CLEC2D,COLEC12,CSF3R,CSK,DPEP1,GABRP,IFITM3,KCNN3,MT-CYB,MT-ND1,MT-ND2,NLRP1,PIGR,PRSS23,SERPINA3,TRIM22,UTS2,ZDHHC11
Respiratory Disease			6.98E-04-3.36E-02		CDCA7L,DPEP1,GABRP,HBG1,KCNN3,MT-CYB,NLRP1,PADI4,TIGIT
Cell Morphology			1.04E-03-4.58E-02		CLCA2,CSK,CSNK2A2,HDAC10,KCNN3,MAGEA3/MAGEA6,MAPRE3,NDUFB4,NLRP1,PNISR,RAB1B,SEMA3D,SERPINA3,TRIM22
Cellular Function and Maintenance			1.04E-03-4.58E-02		CLCA2,COLEC12,CSNK2A2,HDAC10,KCNN3,MAGEA3/MAGEA6,MAPRE3,NDUFB4,NEFL,NLRP1,PIGR,PNISR,SERPINA3,TRIM22
Cell-To-Cell Signaling and Interaction			1.8E-03-3.46E-02		CLEC2D,COLEC12,MT-CYB,MT-ND2,PIGR,SEMA3D,UTS2
Hematological System Development and Function			1.8E-03-4.02E-02		CLEC2D,CSF3R,EIF6,MT-CYB,MT-ND1,MT-ND2,PIGR,SERPINA3,UTS2
Immune Cell Trafficking			1.8E-03-3.24E-02		CLEC2D,MT-CYB,MT-ND1,MT-ND2,PIGR,SERPINA3,UTS2
Cell Death and Survival			2.17E-03-2.17E-03		IFITM3,TIGIT,TRMT112
Connective Tissue Disorders			2.17E-03-2.48E-02		CD96,CSF3R,CSK,DPEP1,GABRP,IFITM3,KCNN3,MSH5,MT-ATP6,MT-ATP8,MT-CYB,MT-ND1,MT-ND2,NLRP1,PADI4,POLR2L,RAB1B,SERPINA3,TIGIT,TRIM22,TRMT112,ZNF728
Cancer			3.31E-03-4.96E-02		ABLIM2,ADTRP,AMIGO2,ANGEL1,ANKRD36C,B3GAT1,CABYR,CD96,CDCA7L,CHTF8,CLCA2,CLDN9,CLEC2D,CLEC9A,COG7,COLEC12,COX4I1,CRLF3,CSF3R,CSK,CSNK2A2,CYP4F8,DEFB128,DPEP1,EFCAB13,EIF6,FBN3,FBXO24,FSIP1,GABRP,GPR85,GSTO2,HBG1,HDAC10,HNF4A,HNRNPH2,IFITM3,IGSF10,IQCE,JSRP1,KCNN3,KDELR1,LRRC36,MAGEA3/MAGEA6,MAGI2,MAPRE3,MSH5,MT-ATP8,MT-CYB,MT-ND1,MT-ND2,MUC15,MUCL1,NDUFB4,NEFL,NLRP1,NPIPB5 (includes others),P2RY6…
Cell Signaling			3.69E-03-3.69E-03		MT-ND1,MT-ND2,NDUFB4
Post-Translational Modification			3.69E-03-4.82E-02		COG7,MT-ND1,MT-ND2,MUC15,MUCL1,NDUFB4,PADI4,ST8SIA3
Protein Synthesis			3.69E-03-3.69E-03		MT-ND1,MT-ND2,NDUFB4
Cellular Development			4.35E-03-4.02E-02		CDCA7L,CLCA2,CSF3R,CSNK2A2,EIF6,TWIST2
Cellular Growth and Proliferation			4.35E-03-4.02E-02		CDCA7L,CLCA2,CSF3R,EIF6,TWIST2
Reproductive System Development and Function			4.35E-03-4.35E-03		CLCA2,TWIST2
Gastrointestinal Disease			4.88E-03-3.46E-02		CSF3R,DPEP1,HNF4A,KCNN3,SERPINA3,TIA1,TWIST2,ZC3H12D
Reproductive System Disease			5.23E-03-4.56E-02		ABLIM2,ANKRD36C,CLEC2D,COX4I1,CSF3R,CSNK2A2,DPEP1,EIF6,FBN3,GABRP,GPR85,HDAC10,HNF4A,HNRNPH2,IGSF10,KCNN3,KDELR1,LRRC36,MAGI2,MAPRE3,MSH5,MT-CYB,MT-ND1,MUC15,NPIPB5 (includes others),P2RY6,PADI4,PASK,PLEKHH1,PNISR,POLR2L,PPEF2,PRSS23,PUM2,RMDN2,RSF1,SEMA3D,SLC17A9,SLC4A9,SLFN13,TDRD9,TWIST2,ZC3H12D,ZDHHC11,ZMYND15
Cardiovascular System Development and Function			5.85E-03-5.85E-03		SEMA3D,UTS2
Cell Cycle			5.85E-03-4.96E-02		CSNK2A2,HNF4A,MUCL1,NEFL,SUSD3,TWIST2,ZC3H12D
Cellular Assembly and Organization			5.85E-03-4.02E-02		CSNK2A2,HDAC10,MAPRE3,MT-ATP6,MT-ATP8,NEFL,PADI4,RAB1B,RSF1
Cellular Compromise			5.85E-03-4.58E-02		COX4I1,MT-ND1,PRSS23,RAB1B,RAB6B,TRIM72
Cellular Movement			5.85E-03-4.58E-02		CDCA7L,CSK,MT-ND1,NEFL,PIGR,SEMA3D,SERPINA3,UTS2
Dermatological Diseases and Conditions			5.85E-03-3.92E-02		ABLIM2,ADTRP,AMIGO2,ANGEL1,ANKRD36C,B3GAT1,CABYR,CD96,CDCA7L,CLCA2,CLDN9,CLEC2D,COG7,COLEC12,CSF3R,CSK,CSNK2A2,CYP4F8,DEFB128,DPEP1,EFCAB13,EIF6,FBN3,FBXO24,GABRP,GPR85,HBG1,HDAC10,HNF4A,IFITM3,IGSF10,IQCE,JSRP1,KCNN3,MAGEA3/MAGEA6,MAGI2,MSH5,MUC15,MUCL1,NEFL,NLRP1,NPIPB5 (includes others),PADI4,PASK,PIGR,PLEKHA6,PLEKHH1,PLK5,PNISR,POMP,PPEF2,PROM2,PRR30,PRRT2,PRSS23,PUM2,REP15,RFX4,RMDN2,RSF1,SC…
Embryonic Development			5.85E-03-2.32E-02		CSF3R,CSNK2A2
Energy Production			5.85E-03-4.02E-02		MT-ATP6,SLC17A9
Hematopoiesis			5.85E-03-4.02E-02		CSF3R,EIF6
Hepatic System Disease			5.85E-03-1.98E-02		HNF4A,ZC3H12D
Humoral Immune Response			5.85E-03-5.85E-03		CLEC2D
Lipid Metabolism			5.85E-03-2.32E-02		HNF4A,MT-ND1,SPTSSB,ST8SIA3,VAPA
Nucleic Acid Metabolism			5.85E-03-4.02E-02		MT-ATP6,SLC17A9
Organismal Development			5.85E-03-5.85E-03		CSF3R,KCNN3
Organismal Functions			5.85E-03-5.85E-03		TRIM72
Renal and Urological Disease			5.85E-03-3.63E-02		AMIGO2,CDCA7L,CHTF8,CSF3R,CSK,DPEP1,EFCAB13,FBN3,HNF4A,IFITM3,IGSF10,MAGEA3/MAGEA6,MAGI2,MT-CYB,MT-ND1,NDUFB4,NPIPB5 (includes others),PASK,PLEKHH1,PLK5,PPEF2,PROM2,SEMA3D,SLFN13,ST8SIA3,TWIST2,UBA52,WDR83OS
Respiratory System Development and Function			5.85E-03-5.85E-03		PIGR
Small Molecule Biochemistry			5.85E-03-4.58E-02		DPEP1,GSTO2,HNF4A,MT-ATP6,MT-ND1,SEPHS2,SLC17A9,SPTSSB,ST8SIA3,VAPA
Tissue Development			5.85E-03-4.02E-02		CSF3R,EIF6
Carbohydrate Metabolism			7.41E-03-4.82E-02		GSTO2,MUC15,MUCL1,ST8SIA3
Amino Acid Metabolism			1.17E-02-4.02E-02		DPEP1,HNF4A,SEPHS2
Vitamin and Mineral Metabolism			1.17E-02-4.58E-02		GSTO2,HNF4A
RNA Damage and Repair			1.4E-02-4.02E-02		HNRNPH2,POLR2L,SLFN13
Molecular Transport			1.74E-02-4.02E-02		CYGB,PADI4,PIGR,SLC17A9
Nervous System Development and Function			1.74E-02-3.46E-02		NEFL,SERPINA3
Tissue Morphology			1.74E-02-2.32E-02		HNF4A,SERPINA3
Antimicrobial Response			1.99E-02-2.55E-02		COLEC12,IFITM3,NLRP1,TRIM22,ZDHHC11
Drug Metabolism			2.15E-02-2.15E-02		DPEP1,GSTO2,HNF4A
Cellular Response to Therapeutics			2.32E-02-4.58E-02		CLCA2,HNF4A
Endocrine System Development and Function			2.32E-02-2.32E-02		HNF4A
Organ Morphology			2.32E-02-2.32E-02		HNF4A
Gene Expression			2.85E-02-2.85E-02		POLR2L,RSF1
Protein Trafficking			2.89E-02-2.89E-02		PIGR
Tumor Morphology			2.89E-02-2.89E-02		TWIST2
Renal and Urological System Development and Function			3.33E-02-3.33E-02		PIGR,UTS2
DNA Replication, Recombination, and Repair			3.46E-02-3.46E-02		RSF1
Auditory Disease			4.02E-02-4.02E-02		CLDN9,MT-ND1
Hypersensitivity Response			4.02E-02-4.02E-02		PRSS23
Lymphoid Tissue Structure and Development			4.02E-02-4.02E-02		EIF6
Organismal Survival			4.58E-02-4.58E-02		MT-ND1
