# Supplementary material for: Immune-related 3-lncRNA signature with prognostic connotation in a multi-cancer setting
Source: J Transl Med. 2022 Sep 30;20:442. doi: 10.1186/s12967-022-03654-7 (PMC9523969; doi:10.1186/s12967-022-03654-7)
Supplement: Supplementary file 5 — Additional file 5: Spearman correlation coefficients of ir-lncRNAs with immune checkpoint expression in TCGA-BRCA. [file 12967_2022_3654_MOESM5_ESM.csv]

	Spearman correlation coefficients between ir-lncRNAs and immune checkpoints.
	ENSG00000261618.1	ENSG00000228427.1	ENSG00000234883.2	ENSG00000247774.2	ENSG00000235304.1	ENSG00000226004.1	ENSG00000230812.1	ENSG00000267074.1	ENSG00000237181.1	ENSG00000272053.1	ENSG00000256039.1	ENSG00000241657.1	ENSG00000268027.1	ENSG00000238121.1	ENSG00000272282.1	ENSG00000245164.2	ENSG00000235576.1	ENSG00000224137.1	ENSG00000227145.1	ENSG00000242258.1	ENSG00000268802.1	ENSG00000231486.3	ENSG00000272908.1	ENSG00000234663.1	ENSG00000257924.1	ENSG00000224875.2	ENSG00000240350.1	ENSG00000269220.1	ENSG00000253522.2	ENSG00000259834.1	ENSG00000256128.1	ENSG00000251517.1	ENSG00000271856.1	ENSG00000245954.2	ENSG00000224298.2	ENSG00000246084.2	ENSG00000266088.1	ENSG00000237513.1	ENSG00000233093.1	ENSG00000240754.1	ENSG00000261644.1	ENSG00000235532.1	ENSG00000205056.8	ENSG00000266923.1	ENSG00000185433.4	ENSG00000236935.1	ENSG00000237372.1	ENSG00000251301.2	ENSG00000265206.2
IDO1	0.676003563	0.742411299	0.766027358	0.692301065	0.73632403	0.776037406	0.761466791	0.740779017	0.740221634	0.761823679	0.783001609	0.73639128	0.711808338	0.727738813	0.727571917	0.717016693	0.785745922	0.736122215	0.753155553	0.711063623	0.670631613	0.709906936	0.683322924	0.71166132	0.755732793	0.697778885	0.739205248	0.698664038	0.733401007	0.662434515	0.753629894	0.755017069	0.717014698	0.706814632	0.75766007	0.711658178	0.706355559	0.666539346	0.693401742	0.673590586	0.731127092	0.669328774	0.684256724	0.677782123	0.740469014	0.687147103	0.7197924	0.679285401	0.713547231
CD40	0.715101262	0.835419787	0.811202789	0.817468045	0.784139837	0.764562387	0.79440647	0.786918101	0.80259835	0.791317171	0.783881825	0.786860187	0.802393033	0.791544089	0.809567056	0.780376818	0.793877014	0.77894833	0.765173403	0.806324825	0.773863731	0.793694931	0.748424631	0.77664914	0.742170892	0.79879754	0.732815501	0.790806663	0.753521795	0.787909119	0.764092413	0.734641032	0.778847295	0.759573155	0.742194792	0.742153672	0.758141865	0.769270095	0.775018019	0.751743721	0.741325414	0.764384173	0.771566701	0.773310993	0.708390234	0.774171917	0.733674585	0.745648856	0.722972505
CTLA4	0.669607213	0.806011094	0.816490018	0.801094892	0.845588401	0.822260815	0.792956815	0.809950844	0.799254371	0.837297189	0.812572049	0.81764057	0.800059947	0.799203738	0.784135448	0.810620836	0.771404738	0.795775482	0.803724257	0.796063332	0.763788003	0.791893387	0.743872389	0.780331681	0.790890681	0.752129586	0.798446222	0.78752167	0.75223512	0.771167237	0.761609868	0.79243046	0.788551691	0.779340988	0.745629528	0.771805327	0.789984883	0.767633198	0.789423838	0.75383779	0.759914685	0.758251612	0.750960892	0.755352028	0.778161704	0.773119242	0.784418942	0.750799103	0.790788725
TNFRSF9	0.729358788	0.791291614	0.830797733	0.800239874	0.814235546	0.824300086	0.800578647	0.818216478	0.76546257	0.804180853	0.795686692	0.805697783	0.801601628	0.796613577	0.773755722	0.795276061	0.768192948	0.805718855	0.785198093	0.780222595	0.774095262	0.7867596	0.77136019	0.773525837	0.811860046	0.773572406	0.754888874	0.773135069	0.779573981	0.789823962	0.782803168	0.784827015	0.785433486	0.751852597	0.776786859	0.778394264	0.760575971	0.768573997	0.731024141	0.774389387	0.777193732	0.755493978	0.752477551	0.762006255	0.770742556	0.760309753	0.787076274	0.760720687	0.747895441
CD86	0.680765011	0.856498279	0.807566225	0.850467933	0.760788978	0.810640919	0.821906579	0.787101352	0.852830261	0.77971191	0.775124026	0.782419369	0.786508392	0.771985287	0.761767994	0.768804038	0.766908428	0.798844716	0.741531925	0.767693083	0.874893238	0.739687236	0.844822949	0.768515194	0.764755422	0.786655556	0.794679081	0.782829529	0.72528294	0.744388612	0.727090457	0.776245032	0.719240128	0.753040746	0.751910103	0.728599059	0.760636856	0.73059165	0.755131159	0.712933852	0.736544391	0.729334827	0.722109063	0.728189289	0.742107912	0.760607836	0.756291193	0.737958961	0.776784958
PDCD1	0.680978517	0.8036635	0.814977144	0.797736592	0.84559468	0.813104767	0.807293824	0.81739613	0.775682919	0.828776989	0.84237669	0.822613364	0.812593572	0.819615313	0.789774113	0.809126399	0.803916903	0.812722299	0.816439353	0.800168705	0.756672655	0.798519998	0.763751934	0.813719978	0.819115459	0.758354812	0.71569103	0.775902226	0.743133152	0.814249624	0.755478739	0.807312351	0.798088407	0.776314192	0.771129005	0.789845168	0.750821628	0.78956415	0.802841601	0.767227441	0.785276396	0.758410972	0.745626147	0.750797326	0.769866411	0.782861351	0.768748448	0.744817761	0.777342833
ICOS	0.706594874	0.799296051	0.818574924	0.792427677	0.862649755	0.828473329	0.791491866	0.836187124	0.776050432	0.836994372	0.811753096	0.83601733	0.805689778	0.821152349	0.785596345	0.830987583	0.77431458	0.796976996	0.801657521	0.811003998	0.767257644	0.784963532	0.740923014	0.794400105	0.784494175	0.767515064	0.774273522	0.761024104	0.775699253	0.791919559	0.750809029	0.797073083	0.801208447	0.793344911	0.757047777	0.79665965	0.751784291	0.76799994	0.7734174	0.776075299	0.77286432	0.766679279	0.721003988	0.72160913	0.788059297	0.778618628	0.757808802	0.75588461	0.785736791
LAG3	0.665879381	0.744705655	0.756015691	0.693109619	0.748718727	0.795950761	0.775322182	0.723978763	0.723680666	0.739366514	0.758324629	0.724504332	0.681126062	0.720506946	0.710175032	0.676735635	0.741901182	0.718721405	0.772632144	0.701661363	0.684832854	0.667923019	0.692923576	0.718486315	0.771978373	0.731910854	0.715193424	0.680893101	0.700321567	0.668288327	0.719189319	0.772594863	0.672323381	0.702816274	0.769858286	0.742313388	0.695855252	0.671101808	0.690540136	0.659570465	0.737063525	0.660349733	0.646907116	0.649572172	0.758165084	0.7055499	0.751288759	0.707797326	0.704219689
LGALS9	0.644631732	0.798249459	0.753592182	0.765019267	0.746751107	0.761560388	0.802455293	0.773590074	0.786651341	0.767165284	0.769085308	0.747562379	0.72411754	0.741499127	0.759558011	0.728519616	0.728916276	0.732093648	0.720234189	0.725719955	0.756080953	0.713109435	0.766376389	0.708926211	0.722987064	0.720776247	0.717788775	0.724036613	0.675882606	0.690011503	0.689767427	0.735983587	0.731683341	0.714075796	0.672433202	0.712191906	0.748999573	0.706545231	0.721793095	0.703325066	0.730635334	0.693290943	0.681254691	0.680116651	0.711950966	0.684065795	0.671006358	0.705799043	0.733164914
CD48	0.696540519	0.876802776	0.824468325	0.904243759	0.85092807	0.797540122	0.824272346	0.866621547	0.84914532	0.866394261	0.844915574	0.877410852	0.878870532	0.867955885	0.84868638	0.887642913	0.798215372	0.867980338	0.801022052	0.866384619	0.837105597	0.837190699	0.837744298	0.858867182	0.777645798	0.790864515	0.748075861	0.838797373	0.755707262	0.842256783	0.739501132	0.79652607	0.856587169	0.850201821	0.749880485	0.814889759	0.815538517	0.809902001	0.84080292	0.79198534	0.776638451	0.844950748	0.820007392	0.831278069	0.784463917	0.810418577	0.772472503	0.784900845	0.832339201
CD80	0.625449106	0.737167403	0.745743473	0.704159434	0.723250593	0.768596725	0.731556836	0.705505412	0.724358596	0.682558557	0.669341969	0.689669138	0.677151101	0.691795954	0.649040152	0.667933697	0.665444227	0.688379361	0.674270037	0.662569961	0.730713702	0.650620401	0.740920023	0.673654579	0.718498018	0.706674259	0.736178878	0.664463848	0.710143735	0.640744695	0.667944174	0.729664305	0.613251938	0.627482647	0.693851429	0.666694991	0.675250025	0.624112412	0.647079824	0.658871566	0.702137119	0.621815141	0.5869764	0.590856398	0.667338227	0.65479781	0.684504021	0.672981626	0.703206925
CD40LG	0.705176524	0.83702675	0.81243777	0.853767945	0.85329168	0.786962653	0.791080628	0.865200732	0.790080722	0.863528703	0.846783008	0.878428199	0.883895936	0.859575481	0.841537583	0.890643084	0.801398327	0.847833949	0.818802603	0.854045586	0.783098004	0.830914334	0.760876055	0.843461465	0.766525241	0.793660093	0.739207371	0.826490978	0.737792042	0.850519122	0.750592829	0.766879206	0.856855845	0.852892133	0.747793058	0.822019124	0.808053682	0.791237204	0.869366961	0.799310264	0.772379051	0.85616875	0.809850399	0.824897126	0.780835731	0.80177579	0.755560721	0.781753254	0.781318937
BTLA	0.701762162	0.831845735	0.812733542	0.829970797	0.867715029	0.780770184	0.771866587	0.856095208	0.785102642	0.872561179	0.835068976	0.848399302	0.874732057	0.865842691	0.844561979	0.887773123	0.804898546	0.840348744	0.83337369	0.864962636	0.761462206	0.830369188	0.75717069	0.847736702	0.796364167	0.801264178	0.716154479	0.832474288	0.754924366	0.851409939	0.728437936	0.803125921	0.874795576	0.862412727	0.729196863	0.83358595	0.767164644	0.81276713	0.839856516	0.784473366	0.768540201	0.846178292	0.813934258	0.822345129	0.805853365	0.790382358	0.755824956	0.790964862	0.781529197
HAVCR2	0.623180092	0.81073159	0.761178026	0.809043969	0.702818947	0.751322146	0.785978421	0.734043424	0.806800809	0.717790667	0.731453647	0.721629245	0.724764608	0.712694755	0.691255143	0.712493763	0.706585111	0.753773804	0.674156773	0.698899083	0.85128851	0.678838109	0.813348968	0.703187521	0.694144974	0.724536452	0.768489193	0.707921046	0.678476443	0.694539493	0.677435903	0.722086748	0.649504744	0.685148304	0.698264974	0.666917286	0.721972661	0.682241581	0.693734949	0.650520757	0.701650651	0.655960064	0.64686066	0.653062021	0.689291893	0.6871426	0.697642391	0.686423468	0.740297175
CD27	0.700919609	0.837413038	0.830959927	0.873375818	0.85855553	0.786548876	0.798276224	0.865204633	0.787834168	0.857680072	0.861678319	0.865071965	0.885484233	0.867530311	0.854402707	0.889417102	0.810096771	0.839581801	0.827205685	0.879964369	0.758892906	0.922746716	0.740955025	0.856280264	0.794347365	0.783293968	0.724595915	0.818768134	0.774066761	0.890465802	0.763408588	0.783001837	0.875103351	0.849925962	0.759335092	0.820781758	0.807056327	0.848603725	0.828089932	0.858506244	0.790006887	0.848110621	0.820978439	0.827565622	0.78848682	0.80331891	0.78459725	0.809632007	0.798256062
CD70	0.556032539	0.601641341	0.635937138	0.608708143	0.653359483	0.625225801	0.61192368	0.540854834	0.642721765	0.580427825	0.576489303	0.574681249	0.556224331	0.587824345	0.596178626	0.531700757	0.597155769	0.544943075	0.603336987	0.537907219	0.542515464	0.522339856	0.578316049	0.532295198	0.590376413	0.585652573	0.632366213	0.576548878	0.620568912	0.498298528	0.590884859	0.567124838	0.506313313	0.509493452	0.589848567	0.559076148	0.554850098	0.537605687	0.563650961	0.517313395	0.541758174	0.500727366	0.518750464	0.50940187	0.585597747	0.56847423	0.647967781	0.582938123	0.576585641
SIRPA	0.606142301	0.633646216	0.63222008	0.597449287	0.528853314	0.590976298	0.618434604	0.611616153	0.585468804	0.563872847	0.550586737	0.5777532	0.604282926	0.578170216	0.605033721	0.556133673	0.631560314	0.556065704	0.570671663	0.602032805	0.653173173	0.582427084	0.63223294	0.561518895	0.536740742	0.621145221	0.518754628	0.590430565	0.655231147	0.599949204	0.606972494	0.587695455	0.555157901	0.550414145	0.590192707	0.532246557	0.516244852	0.595981256	0.558909666	0.576812495	0.594032986	0.551223551	0.606302819	0.594746907	0.540454363	0.545449743	0.537574546	0.520036324	0.499231312
CD274	0.704051546	0.709564055	0.727386953	0.681543661	0.721868848	0.72331822	0.718566898	0.714298183	0.731903979	0.66843859	0.717840205	0.714712872	0.686265109	0.682000354	0.651940447	0.694554451	0.708570112	0.682872196	0.704208699	0.693653351	0.699505881	0.660228072	0.673455282	0.685814363	0.72083162	0.721880804	0.660332029	0.638498497	0.660873883	0.661778403	0.660611266	0.708230937	0.718658375	0.664804884	0.735237917	0.65176456	0.655130826	0.674532445	0.630461345	0.677921808	0.717754218	0.663499511	0.660509053	0.657526421	0.693643276	0.646694593	0.661041355	0.641818645	0.707772608
TNFRSF4	0.564670767	0.698510904	0.66664952	0.664824265	0.708251982	0.652052346	0.639083767	0.652099376	0.743102352	0.703715121	0.664885807	0.656517224	0.689488746	0.655948896	0.679546657	0.648925447	0.652275801	0.69400278	0.679606063	0.655242753	0.604116727	0.67396932	0.58587103	0.667419113	0.638389829	0.673975358	0.697149035	0.721793605	0.619300042	0.628304579	0.618326142	0.640132272	0.619189652	0.66581386	0.606128631	0.63870955	0.650028892	0.613344524	0.682412116	0.60335894	0.59805806	0.64747367	0.645680443	0.648656594	0.608868725	0.644056762	0.69960369	0.669080196	0.624306258
CD28	0.569430959	0.793571055	0.739291361	0.807143872	0.773168882	0.690208175	0.734061883	0.779377106	0.768296544	0.780815186	0.723325964	0.781084034	0.783388907	0.744972403	0.752093323	0.79327244	0.679202479	0.786215802	0.730824858	0.76702543	0.778307584	0.722996759	0.752047143	0.762460497	0.728654829	0.701798391	0.751726073	0.778303536	0.66396422	0.747539732	0.670349043	0.713629675	0.73836175	0.777311414	0.666359152	0.735008668	0.75675817	0.720022361	0.753283206	0.71260654	0.716478858	0.771454589	0.744060645	0.756234155	0.693486446	0.748075636	0.699390363	0.72720192	0.71292764
CD47	0.456118925	0.442472819	0.51261544	0.442560694	0.443234308	0.503173501	0.49075633	0.455032714	0.500168569	0.476440545	0.504172833	0.438525798	0.441476373	0.437509939	0.495024468	0.431219346	0.53539416	0.426521226	0.502946689	0.469014613	0.381536006	0.475684086	0.363774664	0.440670717	0.496451104	0.466118343	0.433573502	0.461984758	0.520187211	0.405741327	0.522796578	0.45545186	0.471150132	0.464994415	0.518052969	0.456886069	0.402360949	0.43149528	0.394175158	0.423211982	0.426847405	0.422908828	0.434261109	0.4200796	0.445338722	0.452368963	0.478586662	0.429814561	0.398266856
TNFSF9	0.327316591	0.349895381	0.464938916	0.367818487	0.393471264	0.420616715	0.432854884	0.344939301	0.423375829	0.35793204	0.379020618	0.334721571	0.282601138	0.349756135	0.393949241	0.290240322	0.407281917	0.32697171	0.368741259	0.284340985	0.335684643	0.28936025	0.402162176	0.298574115	0.387886777	0.347567523	0.447590241	0.29049946	0.381691426	0.290433194	0.435323061	0.373843686	0.235737648	0.303829524	0.403619662	0.363225753	0.345708036	0.284188891	0.335967509	0.278909176	0.296941238	0.23627693	0.240299451	0.235764589	0.375180696	0.336224021	0.410145903	0.329565092	0.300668571
TNFRSF14	0.513722839	0.587545713	0.569101952	0.583367608	0.497245145	0.49687714	0.530670238	0.575383374	0.502813373	0.506208702	0.542900553	0.518531603	0.554436593	0.592399078	0.575559353	0.552127476	0.494319314	0.475143344	0.518471284	0.571496423	0.477184488	0.507272837	0.519634245	0.583388083	0.502486224	0.521572754	0.400469292	0.550542496	0.542869947	0.54417006	0.42792255	0.501751006	0.539906219	0.54349957	0.470895331	0.539364946	0.52208444	0.508389582	0.526146028	0.541070082	0.57699871	0.55252666	0.512306277	0.501382771	0.562015233	0.490009805	0.465396498	0.539122674	0.624346701
PVR	0.146397579	NA	NA	NA	NA	0.137805982	NA	NA	NA	NA	NA	NA	NA	NA	NA	NA	0.175087329	NA	NA	NA	NA	NA	NA	NA	NA	NA	NA	NA	NA	NA	0.154031694	NA	NA	NA	0.15799043	NA	NA	NA	NA	NA	NA	NA	NA	NA	NA	NA	NA	NA	NA
ICOSLG	0.286888223	0.239275022	0.226767692	0.228856105	0.252321935	0.242406278	0.210419569	0.207894316	0.222298952	0.242431501	0.145539375	0.266175749	0.313886548	0.249850881	0.228039552	0.23346934	0.199148417	0.244993703	0.267044959	0.273884509	0.269857498	0.334537191	0.222645735	0.286204558	0.28508781	0.275427048	0.216584965	0.268768941	0.294591816	0.35676368	0.295987099	0.157313543	0.2552227	0.204896284	0.225031708	0.221260446	0.209535714	0.316510454	0.208800361	0.324155316	0.247842786	0.251290353	0.27209976	0.284681783	0.174354605	0.244213986	0.217517439	0.296743068	0.168537683
TNFSF4	0.187176505	0.336202856	0.322372137	0.354833711	0.332762511	0.323741697	0.366716464	0.335234421	0.338909844	0.324554545	0.272205592	0.340243162	0.306577325	0.29955848	0.25682368	0.328845871	0.241538253	0.321375224	0.280003828	0.286854022	0.414914286	0.286173729	0.39593836	0.260504315	0.298138795	0.284987106	0.523016799	0.269786486	0.240990153	0.309469467	0.315533124	0.296742416	0.250587487	0.274031797	0.235454833	0.295858865	0.40440997	0.236077262	0.271316059	0.264571389	0.272478474	0.251331344	0.213732755	0.21110317	0.267818255	0.29479878	0.283940429	0.311415851	0.288792593
CEACAM1	0.209121822	NA	NA	NA	NA	NA	NA	NA	NA	NA	0.128406262	NA	NA	NA	NA	NA	0.137460359	NA	NA	NA	NA	NA	NA	NA	NA	0.146755444	NA	NA	0.167472933	NA	NA	NA	NA	NA	0.15941476	NA	NA	NA	NA	NA	0.136146434	0.129896413	0.176732879	0.145170915	NA	NA	NA	NA	NA
VTCN1	0.171439865	NA	NA	NA	NA	NA	NA	NA	NA	NA	NA	NA	NA	NA	0.139511117	NA	NA	NA	NA	NA	NA	0.136602139	NA	NA	NA	NA	NA	NA	0.153527993	NA	0.141958881	NA	0.129053988	NA	NA	NA	NA	0.182661925	NA	0.177045591	NA	NA	0.206942539	0.203318846	NA	NA	NA	NA	NA
ADORA2A	0.25424003	0.234100285	0.248246796	0.294094575	0.323001887	0.265363351	0.263783381	0.310256883	0.250132026	0.324539947	0.296930128	0.285413539	0.31694588	0.292632492	0.25357709	0.321307008	0.207763296	0.290080171	0.360847524	0.319613731	0.25266667	0.290919251	0.259711206	0.312092311	0.305092897	0.182203325	0.231408324	0.289409183	0.279195772	0.31261338	0.272461626	0.242717421	0.288735609	0.291821136	0.229363819	0.328731726	0.261091479	0.275771727	0.247725607	0.328771317	0.186499033	0.344690282	0.284333714	0.284332796	0.332294496	0.246370706	0.226045201	0.288686468	0.228571967
CD276	-0.136895146	-0.173800028	-0.179692324	-0.186137586	-0.206673521	-0.174855667	-0.138561471	-0.194577122	-0.15793635	-0.228690865	-0.209383513	-0.218487576	-0.217469367	-0.231747851	-0.203758499	-0.21097203	-0.194874254	-0.193294957	-0.210257865	-0.226703609	NA	-0.178296055	NA	-0.233553885	-0.229340547	-0.183307388	NA	-0.215889882	-0.183110422	-0.183176006	-0.144336255	-0.202219406	-0.240558015	-0.194718839	-0.202233522	-0.219142644	-0.170760861	-0.163738517	-0.245871447	-0.163864251	-0.238117396	-0.233290287	-0.179017664	-0.19007631	-0.271749669	-0.180985183	-0.227724493	-0.179239389	-0.262357785
[truncated: 2,939 more columns]
