# Supplementary material for: Immune-related 3-lncRNA signature with prognostic connotation in a multi-cancer setting
Source: J Transl Med. 2022 Sep 30;20:442. doi: 10.1186/s12967-022-03654-7 (PMC9523969; doi:10.1186/s12967-022-03654-7)
Supplement: Supplementary file 7 — Additional file 7: Akaike information criterion (AIC), delta AIC, and HRs for death (overall survival) and corresponding 95%-confidence interval for ICR and 3 ir-lncRNA signature in 18 solid cancer TCGA datasets and RAQA cohort. [file 12967_2022_3654_MOESM7_ESM.csv]

Akaike information criterion (AIC) and delta AIC for ICR and 3-lncRNA signature in 18 solid cancer TCGA datasets and RAQA cohort.
		ICR signature		3-lncRNA signature
Cancer	n	p-value	HR [95% CI]	p-value	HR [95% CI]	ICR AIC	3 ir-lncRNA AIC	dAIC (3 ir-lncRNA AIC - ICR AIC)
RAQA	24	0.4672	0.8761 [0.6134-1.251]	0.1813	0.2471 [0.03183-1.918]	28.29	27	-1.3
BRCA	798	0.01617	0.8636 [0.7664-0.9732]	0.03408	0.4794 [0.2429-0.9463]	1207	1209	2.0
HNSC	417	0.007468	0.8955 [0.8259-0.9709]	0.005109	0.4609 [0.268-0.7926]	1898	1898	0.0
SKCM	216	0.0002433	0.8287 [0.7496-0.9162]	0.002382	0.4238 [0.2435-0.7374]	1102	1108	6.0
UCEC	311	0.1505	0.8485 [0.6783-1.061]	0.009155	0.2662 [0.09837-0.7202]	447.3	443	-4.3
LIHC	191	0.0983	0.89 [0.7752-1.022]	0.05554	0.4662 [0.2134-1.018]	765	764.5	-0.5
STAD	247	0.2773	0.9391 [0.8385-1.052]	0.7487	1.173 [0.4419-3.114]	826.9	827.9	1.0
BLCA	248	0.3766	0.9567 [0.8672-1.055]	0.6954	0.8875 [0.4884-1.613]	1008	1009	1.0
CESC	190	0.03583	0.8286 [0.6951-0.9876]	0.04873	0.2908 [0.08516-0.9932]	349.3	350.6	1.3
KICH	65	0.5425	0.8991 [0.6385-1.266]	0.9452	0.9403 [0.1623-5.447]	71.94	72.32	0.4
OV	249	0.6857	0.9801 [0.8893-1.08]	0.6233	1.14 [0.6766-1.919]	1332	1332	0.0
LUSC	202	0.2156	0.9207 [0.8079-1.049]	0.6961	0.8491 [0.3738-1.929]	822.2	823.6	1.4
READ	44	0.1527	0.3151 [0.06472-1.534]	0.2701	0.07522 [0.0007577-7.467]	11.94	13.99	2.1
COAD	112	0.9295	1.012 [0.7783-1.316]	0.9982	0.998 [0.1777-5.604]	187.2	187.2	0.0
LUAD	469	0.8737	0.993 [0.9108-1.083]	0.4199	0.7292 [0.3384-1.571]	1759	1758	-1.0
GBM	150	0.5058	1.043 [0.9216-1.18]	0.536	1.251 [0.6153-2.545]	952.2	952.3	0.1
KIRP	188	7.63E-05	1.511 [1.231-1.853]	0.003328	26.28 [2.964-233.1]	234.4	234.6	0.2
KIRC	298	0.1702	1.094 [0.9621-1.245]	0.3038	2.016 [0.5298-7.672]	875	875.7	0.7
LGG	478	3.14E-09	1.37 [1.234-1.52]	5.82E-07	6.528 [3.128-13.63]	1135	1138	3.0
